# Supplementary material for: Soft-core processor integration based on different instruction set architectures and field programmable gate array custom datapath implementation
Source: PeerJ Comput Sci. 2023 Apr 18;9:e1300. doi: 10.7717/peerj-cs.1300 (PMC10280498; doi:10.7717/peerj-cs.1300)
Supplement: Supplemental Information 1 — Provides a language abstraction for the nHSE_MIPS32-specific op-codes and the processor-specific datapath, hazard, and exception bits which control the processor. These parameter names are used extensively throughout the processor HDL modules. [file peerj-cs-09-1300-s001.v]

`timescale 1ns / 1ps
/*
 * File         : RegisterFilenHSE.v
 * Project      : Stefan cel Mare University of Suceava, WH_nMPRA_RTOS core Project 
 * Creator(s)   : Zagan Ionel   
 * Modification History:
 *   Rev   Date         Initials  Description of Change
 *   1.0   7-Jun-2021   ZI        Initial design.
 *   2.0   11-Mar-2022  ZI        nMPRA registers revision  
 * Standards/Formatting:
 *   Verilog 2001, 4 soft tab, wide column.
 *
 */
    module RegisterFilenHSE #(parameter NR_TASKS = 4)(
    input  clock,                                              
    input  reset,                                          
    input [7:0] ID_nHSE_Task_Select,           
    input [3:0] ExtIntEv, 
    input [5:0] OpCode,                        
    input [4:0] Rs,                             
    input [4:0] Rt,
    input [15:0] Immediate, 

    input [31:0] Instruction_WB,    
    input [4:0] Write_Reg_RtRd_WB,               
    input [31:0] Write_Data_WB,                
    input [31:0] Write_Data_WB_GPR,
    input Reg_Write_nHSE_WB,                     
    // 
    input [31:0] ID_ReadData2_RF,               
    //
    output reg [31:0] Read_Data_from_nHSE,      
    output [31:0] grSSF,
    //
    output reg [7:0] nHSE_sCPUi_Select,          
    output reg nHSE_EN_sCPUi,                      
    output     nHSE_Fetch_I,                     
    output reg [31:0] PC_nHSE_Out,              
    output reg PC_nHSE_Sel                     
    
    );
    
    `include "nHSE_MIPS_Parameters.v"
    //IDs instPi 
    localparam [7:0]    sCPU0_ID=0, sCPU1_ID=1, sCPU2_ID=2, sCPU3_ID=3, sCPU4_ID=4, sCPU5_ID=5, sCPU6_ID=6, sCPU7_ID=7,
                        sCPU8_ID=8, sCPU9_ID=9, sCPU10_ID=10, sCPU11_ID=11, sCPU12_ID=12, sCPU13_ID=13, sCPU14_ID=14, sCPU15_ID=15; 
    //Current_nHSE_FSMstate states
    localparam [7:0]    FSM_WAIT=255, FSM_sCPU0=0, FSM_sCPU1=1, FSM_sCPU2=2, FSM_sCPU3=3;
                           
    //nHSE registers
    //local nHSE registers  
        reg [31:0] crTRi [0:NR_TASKS-1];            //Task Register 
        reg [31:0] crEVi [0:NR_TASKS-1];            //Events Register 
        reg [31:0] crEPRi[0:NR_TASKS-1];            //Enable Priority Register 
        reg [31:0] cr0D1;                           //Deadline 1
        reg [31:0] cr0D2;                           //Deadline 2 
        reg [31:0] cr0MSTOP;                        //Master stop    
        reg [31:0] cr0RESET;                        
        reg [31:0] cr0CPUID;                        
        //-------------------------------------------
        reg [31:0] grMutexi   [0:NR_MUTEX-1];                   
        reg [31:0] crEMRi0    [0:NR_TASKS-1];                                                        
        //reg [31:0] crEMRi1[0:NR_TASKS-1];                                                          
        //reg [31:0] crEMRi2[0:NR_TASKS-1];                                                          
        //reg [31:0] crEMRi3[0:NR_TASKS-1];                                                          
        //--------------------------------------------
        reg [31:0] grSSRi     [0:NR_EV-1];          
        reg [31:0] grSSF;                           //event full register 
        reg [31:0] crESSRi0   [0:NR_TASKS-1];       
        //reg [31:0] crESSRi1[0:NR_TASKS-1];        
        //reg [31:0] crESSRi2[0:NR_TASKS-1];        
        //reg [31:0] crESSRi3[0:NR_TASKS-1];        
        reg [31:0] crSSRindex [0:NR_TASKS-1];       
        //--------------------------------------------
        //local registers
        reg [31:0] mrPRIsCPUi [0:NR_TASKS-1];        
        reg [31:0] mrTEVi     [0:NR_TASKS-1];       
        reg [31:0] mrWDEVi    [0:NR_TASKS-1];       
        reg [31:0] mrD1EVi    [0:NR_TASKS-1];        
        reg [31:0] mrD2EVi    [0:NR_TASKS-1];          
        //-------------------------------------------- 
        reg [63:0] mrCntRuni  [0:NR_TASKS-1];       //Run cycle value register 
        reg [63:0] mrCntSleepi[0:NR_TASKS-1];        
        reg [63:0] mr0CntSleep;                     
        //--------------------------------------------
        reg [31:0] mrCommRegij[0:NR_REG_INTERTASK_COMM*NR_TASKS-1];
        //------------------------------------------//Intertask communication register  
                                                             
        //Global registers 
        reg [31:0] grINT_IDi  [0:NR_INT-1];         
        reg [31:0] grINTi_EV;                       
        
        
        //----------------------------------------------
        reg [7:0]  index_FreeSignal;                   
        reg [2:0]  grEv_select_sCPU[0:NR_TASKS-1];                         
        reg [7:0]  grInt_select_sCPU[0:NR_TASKS-1];    
        reg [31:0] Timer0 [0:NR_TASKS-1];                     
        reg [31:0] Timer1 [0:NR_TASKS-1];             
        reg [31:0] grINT_PR;                          
        //--------------------------------------------
        reg [31:0] sCPUi_Lower_PRI;                                     
        reg [31:0] nHSE_sCPUi_Ready;                   
                                                       
        reg  [7:0] nHSE_FSM_state;
        reg  Inhibit_Context_Switch;
        integer i, i_sCPU_m, i_mutex, i_dinamic0, i_dinamic1;
        integer i_INT0, i_INT1, i_INT2, i_INT3, i_INT_0, i_INT_1, i_INT_2; 
        integer j, j_w, i_INT_, i_S0, i_S1, i_S2, i_S3, i_S, init_INT, init_M, init_E; 
        integer i_WAIT,i_sCPU, i_sCPU0, i_sCPU1, i_sCPU2, i_sCPU3;              
        //----------------------------------------------
        wire [31:0] EXC_Vector_Base_INTi  [0:NR_INT-1]; // 
        wire [5:0]  WB_OpCode      = Instruction_WB[31:26];
        wire [4:0]  WB_Rs          = Instruction_WB[25:21];
        wire [4:0]  WB_Rt          = Instruction_WB[20:16];
        wire [4:0]  WB_Rd          = Instruction_WB[15:11];
        wire [15:0] WB_Immediate   = Instruction_WB[15:0];    
        
        wire Scheduler_Static_Dynamic;                
        wire [31:0] Wire_Mask1_bit_i  [0:31];
        wire [31:0] Wire_Mask0_bit_i  [0:31];
        wire [3:0] sCPUi_ID [0:NR_TASKS-1];
        wire [5:0] FSM_sCPUi [0:NR_TASKS-1];
        //
        wire [31:0] crEPRi0;
        wire [31:0] crEPRi1;
        wire [31:0] crEPRi2; 
        wire [31:0] crEPRi3;
        //
        assign Scheduler_Static_Dynamic = ((mrPRIsCPUi[0] | mrPRIsCPUi[1] | mrPRIsCPUi[2] | mrPRIsCPUi[3])== 32'h00000000) ? 1'b0 : 1'b1;
                                                 //nHSE_sCPUi_Select
        assign nHSE_Fetch_I = (nHSE_FSM_state == ID_nHSE_Task_Select) ? 1'b1 : 1'b0;
        //
        assign crEPRi0 = crEPRi[0];                  
        assign crEPRi1 = crEPRi[1];    
        assign crEPRi2 = crEPRi[2];    
        assign crEPRi3 = crEPRi[3];     
        //    
        assign sCPUi_ID[0] = sCPU0_ID;
        assign sCPUi_ID[1] = sCPU1_ID;
        assign sCPUi_ID[2] = sCPU2_ID;
        assign sCPUi_ID[3] = sCPU3_ID;
        //...        
        //
        assign FSM_sCPUi[0] = FSM_sCPU0;
        assign FSM_sCPUi[1] = FSM_sCPU1;
        assign FSM_sCPUi[2] = FSM_sCPU2;
        assign FSM_sCPUi[3] = FSM_sCPU3;
        //
        assign EXC_Vector_Base_INTi[0] = EXC_Vector_Base_INT0;
        assign EXC_Vector_Base_INTi[1] = EXC_Vector_Base_INT1;
        assign EXC_Vector_Base_INTi[2] = EXC_Vector_Base_INT2;
        assign EXC_Vector_Base_INTi[3] = EXC_Vector_Base_INT3;
        //---------------------------------------        
    initial begin
        for(i=0;i<NR_TASKS;i=i+1) begin
            //---reg. control
            crTRi[i]        = 32'h00000071;                
            crEVi[i]        = 32'h00000000;              
            crEPRi[i]       = 32'b00000000000_001_010_000_111_101_100_011;
                 
            //---reg. local
            mrPRIsCPUi[i]   = 32'h00000000;     
            //mrTEVi[i]       = 32'h00000090;           
            mrWDEVi[i]      = 32'h00000000;             
            mrD1EVi[i]      = 32'h00000000;             
            mrD2EVi[i]      = 32'h00000000;             
            mrCntRuni[i]    = 64'h0000000000000000;       
            mrCntSleepi[i]  = 64'h0000000000000000;     
            Timer0[i]       = 32'h00000000;
            Timer1[i]       = 32'h00000000; 
            crEMRi0[i]      = 32'h00000000;              
            //crEMRi1[i]    = 'b0;                           
            //crEMRi2[i]    = 'b0;                           
            //crEMRi3[i]    = 'b0;                           
            crESSRi0[i]     = 32'h0000000F;             
            //crESSRi1[i]   = 'b0;                          
            //crESSRi2[i]   = 'b0;                          
            //crESSRi3[i]   = 'b0;
            crSSRindex[i]       = 32'hFFFFFFFF;
            grEv_select_sCPU[i] = 3'b111;                  
            grInt_select_sCPU[i]= 8'hFF;                        
        end
        crTRi[0]             = 32'h000000F1;                
        index_FreeSignal     = 8'b00000000;     
        nHSE_sCPUi_Ready     = 32'h00000001;                        
        sCPUi_Lower_PRI      = mrPRIsCPUi[0];
        //
        
        mrTEVi[0]       = 32'h0C1F6CE0;             
        mrTEVi[1]       = 32'h0FF00000;             
        mrTEVi[2]       = 32'h12010000;             
        mrTEVi[3]       = 32'h170F0000;             
     
        //prioritati diferite de 0 - planificare dinamica
 /*      mrPRIsCPUi[0]    = 0;
       mrPRIsCPUi[1]    = 8;
       mrPRIsCPUi[2]    = 7;
       mrPRIsCPUi[3]    = 6; 
  */    
       mr0CntSleep      = 'b0;                          
       //
       cr0D1            = 'b0;                          
       cr0D2            = 'b0;                          
       cr0MSTOP         = 32'h0000000F;                 
       cr0RESET         = 'b0;                          
       cr0CPUID         = 32'h00000C54;                  
       //---r
       grINTi_EV = 32'h00000000;                          
            
       for(init_INT=0;init_INT<NR_INT;init_INT=init_INT+1) begin
         grINT_IDi[init_INT]= init_INT;                   
              
       end
     
       for(init_M=0;init_M<NR_MUTEX;init_M=init_M+1) begin
         grMutexi[init_M]   ='b0;                            
       end
     
       for(init_E=0;init_E<NR_EV;init_E=init_E+1) begin   
         grSSRi[init_E]='b0;
       end             
       grSSF                = 'b0;                       
       grINT_PR             = 'b0;                                           
       Read_Data_from_nHSE  = 32'h00000000;       
       Inhibit_Context_Switch = 1'b0; 
       nHSE_FSM_state       = FSM_sCPU0;            
       nHSE_EN_sCPUi        = ENABLE;
       nHSE_sCPUi_Select    = sCPU0_ID;
       PC_nHSE_Out          = EXC_Vector_Base_Reset_T0_boot;
       PC_nHSE_Sel          = 1'b0;      
    end


    always @(OpCode or Rs or Rt or Immediate) begin     
	
    case (OpCode)
          Op_Type_SWC2:begin                                               
                       case (Rt)
                          5'b00000: begin  
                                    Read_Data_from_nHSE <= grINT_IDi[Immediate];
                                    end
                          5'b00001: begin
                                    Read_Data_from_nHSE <= grMutexi[Immediate];  
                                    end                                              
                          5'b00010: begin
                                    if(crSSRindex[ID_nHSE_Task_Select] != 32'hFFFFFFFF)
                                        Read_Data_from_nHSE <= grSSRi[crSSRindex[ID_nHSE_Task_Select]];                                 
                                    else
                                        Read_Data_from_nHSE <= 32'h00000001;     
                                    end
                          5'b00011: begin
                                    Read_Data_from_nHSE <= grSSF;
                                    end
                          5'b00100: begin
                                    Read_Data_from_nHSE <= grINT_PR;
                                    end
                          default : begin
                                    Read_Data_from_nHSE  <= 32'h00000000;                                                             
                                    end
                       endcase                                       
                       end
          Op_Type_LWC2:begin   //Load Word to COP2;                                            
                       case (Rt)   //Rs
                        5'b00000:begin //INT
                                 end
                        5'b00001:begin //
                                    if(((grMutexi[Immediate]&32'h80000000)== 32'h80000000) 
                                      &((grMutexi[Immediate]&32'h7FFFFFFF)!= ID_nHSE_Task_Select)) begin                                                                     
                                        Read_Data_from_nHSE     <= 32'h00000001;                                                                                                               
                                    end
                                    else begin  
                                        Read_Data_from_nHSE     <= 32'h00000000;
                                    end                                         
                                 end                                              
                        5'b00010:begin                                  
                                 Read_Data_from_nHSE <= grSSF;
                                 end
                        5'b00011:begin    
                                 end
                        5'b00100:begin 
                                    
                                 end
                        default : begin                                                             
                                 end
                       endcase
                       end   
           Op_Type_CP2:begin
                       case (Rs)
                              Rs_Type_CTC2:begin
                                           Read_Data_from_nHSE  <= crEVi[ID_nHSE_Task_Select]; 
                                           end                                  
                              Rs_Type_MFC2:begin   //Move word From COP2,  GPR[rt] <- CP2CCR[Impl]                                                                                                                                                      
                                           case (Rt)
                                             5'b00001: begin                                                       
                                                       Read_Data_from_nHSE  <= (ID_nHSE_Task_Select == 0)? mrPRIsCPUi[Immediate]:mrPRIsCPUi[ID_nHSE_Task_Select]; 
                                                       end                                              
                                             5'b00010: begin                                                          
                                                       Read_Data_from_nHSE  <= (ID_nHSE_Task_Select == 0)? mrTEVi[Immediate]:mrTEVi[ID_nHSE_Task_Select];
                                                       end
                                             5'b00011: begin                                                           
                                                       Read_Data_from_nHSE  <= (ID_nHSE_Task_Select == 0)? mrWDEVi[Immediate]:mrWDEVi[ID_nHSE_Task_Select];
                                                       end
                                             5'b00100: begin                                                           
                                                       Read_Data_from_nHSE  <= (ID_nHSE_Task_Select == 0)? mrD1EVi[Immediate]:mrD1EVi[ID_nHSE_Task_Select];
                                                       end
                                             5'b00101: begin                                                           
                                                       Read_Data_from_nHSE  <= (ID_nHSE_Task_Select == 0)? mrD2EVi[Immediate]:mrD2EVi[ID_nHSE_Task_Select];        
                                                       end                                      
                                             5'b00110: begin                                                            
                                                       Read_Data_from_nHSE  <= (ID_nHSE_Task_Select == 0)? mrCntRuni[Immediate]&64'h00000000FFFFFFFF : mrCntRuni[ID_nHSE_Task_Select]&64'h00000000FFFFFFFF;//L
                                                       end
                                             5'b00111: begin                                                            
                                                       Read_Data_from_nHSE  <= (ID_nHSE_Task_Select == 0)? (mrCntRuni[Immediate]>>32)&64'h00000000FFFFFFFF : (mrCntRuni[ID_nHSE_Task_Select]>>32)&64'h00000000FFFFFFFF;//H
                                                       end                                                           
                                             5'b01000: begin                                                           
                                                       Read_Data_from_nHSE  <= (ID_nHSE_Task_Select == 0)? mrCntSleepi[Immediate]&64'h00000000FFFFFFFF : mrCntSleepi[ID_nHSE_Task_Select]&64'h00000000FFFFFFFF;//L  }[31:0]
                                                       end
                                             5'b01001: begin                                                           
                                                       Read_Data_from_nHSE  <= (ID_nHSE_Task_Select == 0)? (mrCntSleepi[Immediate]>>32)&64'h00000000FFFFFFFF : (mrCntSleepi[ID_nHSE_Task_Select]>>32)&64'h00000000FFFFFFFF;//H   }[31:0]
                                                       end
                                             5'b01010: begin                                                           
                                                       Read_Data_from_nHSE  <= mr0CntSleep[31:0];//L
                                                       end
                                             5'b01011: begin                                                           
                                                       Read_Data_from_nHSE  <= mr0CntSleep[63:32];//H
                                                       end                                                 
                                             5'b01100: begin                                                           
                                                       Read_Data_from_nHSE  <= (ID_nHSE_Task_Select == 0)? mrCommRegij[Immediate]:mrCommRegij[ID_nHSE_Task_Select];
                                                       end
                                             5'b01101: begin                                                          
                                                       Read_Data_from_nHSE  <= (ID_nHSE_Task_Select == 0)? {29'b00000000000000000000000000000, grEv_select_sCPU[Immediate]}:{29'b00000000000000000000000000000, grEv_select_sCPU[ID_nHSE_Task_Select]};
                                                       end                                                           
                                             5'b01110: begin                                                             
                                                       Read_Data_from_nHSE  <= (ID_nHSE_Task_Select == 0)? {24'b000000000000000000000000, grInt_select_sCPU[Immediate]}:{24'b000000000000000000000000, grInt_select_sCPU[ID_nHSE_Task_Select]};
                                                       end                                                           
                                                       
                                             default :begin
                                                       Read_Data_from_nHSE  <= 32'h00000000;                                                           
                                                       end
                                           endcase                                                                                                                                                                                                                                                                               
                                           end 
                               Rs_Type_CFC2 : begin  //Copy from COP2, GPR[rt] <- CP2CCR[Impl]        
                                           case (Immediate)
                                                16'h0000: begin    //TRi(nHSE_index)->GPR[Rt]                                                                                                                                                                            
                                                   Read_Data_from_nHSE  <= crTRi[ID_nHSE_Task_Select];
                                                   end
                                                16'h0001: begin    //TRi(nHSE_index)->GPR[Rt]                                                       
                                                   Read_Data_from_nHSE  <= crEVi[ID_nHSE_Task_Select];
                                                   end
                                                16'h0002: begin    // Rj <- EPR(i)                                                    
                                                   Read_Data_from_nHSE <= crEPRi[ID_nHSE_Task_Select];
                                                   end
                                                16'h0003: begin    //Rj <- cr0D1 
                                                   if(ID_nHSE_Task_Select == 0) Read_Data_from_nHSE  <= cr0D1;                                                        
                                                   end
                                                16'h0004: begin    //Rj <- cr0D2  
                                                   if(ID_nHSE_Task_Select == 0) Read_Data_from_nHSE  <= cr0D2;                                                         
                                                   end
                                                16'h0005: begin    //Rj<-MSTOP 
                                                   if(ID_nHSE_Task_Select == 0) Read_Data_from_nHSE <= cr0MSTOP;                                                        
                                                   end
                                                16'h0006: begin    //Rj <- RESET 
                                                   if(ID_nHSE_Task_Select == 0) Read_Data_from_nHSE <= cr0RESET;                                                        
                                                   end
                                                16'h0007: begin    //Rj <- CPUID 
                                                   if(ID_nHSE_Task_Select == 0) Read_Data_from_nHSE <= cr0CPUID;                                                        
                                                   end
                                                16'h0008: begin    //Rj<-EMR(i)0                                                        
                                                   Read_Data_from_nHSE <= crEMRi0[ID_nHSE_Task_Select]; 
                                                   end           
                                                16'h000C: begin    //Rj<-EER(i)0                                                       
                                                   Read_Data_from_nHSE <= crESSRi0[ID_nHSE_Task_Select]; 
                                                   end           
                                                default :begin
                                                   Read_Data_from_nHSE  <= 32'h00000000;
                                                   end
                                            endcase                                                                        
                                            end                                                                                            
                            default :      begin
                                           Read_Data_from_nHSE  <= 32'h00000000;
                                           end                                                               
                       endcase            
                       end              
           default :   begin
                       Read_Data_from_nHSE  <= 32'h00000000;
                       end            
    endcase  //end case(OpCode)          

    end
    always @(posedge clock) begin
       if (reset) begin                    
          for(i_sCPU=0;i_sCPU<NR_TASKS;i_sCPU=i_sCPU+1) begin   
               //crTRi[i_sCPU]            <= 32'h00000071;          
               crEVi[i_sCPU]            <= 32'h00000000;           
               //crEPRi[i_sCPU]           <= 32'b00000000000_001_010_000_111_101_100_011;               
               mrPRIsCPUi[i_sCPU]       <= 32'h00000000;
               mrWDEVi[i_sCPU]          <= 32'h00000000;          
               mrD1EVi[i_sCPU]          <= 32'h00000000;          // deadline1
               mrD2EVi[i_sCPU]          <= 32'h00000000;          //deadline2
               crEMRi0[i_sCPU]          <= 32'h00000000;          // 
               //crEMRi1[i_sCPU]        <= 'b0;                           
               //crEMRi2[i_sCPU]        <= 'b0;                           
               //crEMRi3[i_sCPU]        <= 'b0;                           
               crESSRi0[i_sCPU]         <= 32'h0000000F;          //
               //crESSRi1[i_sCPU]       <= 'b0;                          
               //crESSRi2[i_sCPU]       <= 'b0;                          
               //crESSRi3[i_sCPU]       <= 'b0;                          
               crSSRindex[i_sCPU]       <= 32'hFFFFFFFF;
               mrCntRuni[i_sCPU]        <= 'b0;                     
               mrCntSleepi[i_sCPU]      <= 'b0;                   
               mrCntRuni[i_sCPU]        <= 'b0;                     
               mrCntSleepi[i_sCPU]      <= 'b0;                    
               grEv_select_sCPU[i_sCPU] <= 3'b111;                            
               grInt_select_sCPU[i_sCPU]<= 8'hFF;                                
               Timer0[i_sCPU]           <= 32'h00000000;           
               Timer1[i_sCPU]         <= 32'h00000000;             
           end
           crTRi[0]             <= 32'h000000F1;
           crTRi[1]             <= 32'h00000071;
           crTRi[2]             <= 32'h00000071;                      
           crTRi[3]             <= 32'h00000071;                     
           grSSF                <= 'b0;                           
           grINTi_EV            <= 32'h00000000;                                    
           nHSE_sCPUi_Ready     <= 32'h00000001;                              
           sCPUi_Lower_PRI      <= mrPRIsCPUi[0];
           for(init_INT=0;init_INT<NR_INT;init_INT=init_INT+1) begin
             grINT_IDi[init_INT]<= init_INT;                  
             //grINT_IDi[init_INT]= 'b0;                            
           end    
           for(init_M=0;init_M<NR_MUTEX;init_M=init_M+1) begin
             grMutexi[init_M]   <= 'b0;                            
           end        
           for(init_E=0;init_E<NR_EV;init_E=init_E+1) begin   
             grSSRi[init_E]     <= 'b0;
           end           
           mr0CntSleep          <= 'b0;                           
           cr0D1                <= 'b0;                          
           cr0D2                <= 'b0;                          
           cr0MSTOP             <= 32'h0000000F;                 
           cr0RESET             <= 'b0;                          
           cr0CPUID             <= 32'h00000C54;                  
                      
           Inhibit_Context_Switch <= 1'b0;
           nHSE_FSM_state       <= FSM_sCPU0;
           
           nHSE_EN_sCPUi        <= ENABLE;
           nHSE_sCPUi_Select    <= sCPU0_ID;
           PC_nHSE_Out          <= EXC_Vector_Base_Reset_T0_boot;
           PC_nHSE_Sel          <= 1'b0;           
       end
       else begin 
//---------------------------------------------------------------------------------------------
//write to nHSE (RF COP2)
//---------------------------------------------------------------------------------------------

   //     if(Reg_Write_nHSE_WB == 1)begin  
           case (WB_OpCode)
               Op_Type_CP2:begin
                   case (WB_Rs)                                    
                    Rs_Type_MTC2 : begin  //Move to COP2                                                                                                                                                                                         
                            if(ID_nHSE_Task_Select == 0)begin
                                 case (WB_Rt)
                                    5'b00001: mrPRIsCPUi[WB_Immediate] <= Write_Data_WB;                                             
                                    5'b00010: begin
                                              mrTEVi[WB_Immediate] <= Write_Data_WB;
                                              Timer0[WB_Immediate] <= 32'h00000000;
                                              end
                                    5'b00011: mrWDEVi[WB_Immediate] <= Write_Data_WB;
                                    5'b00100: mrD1EVi[WB_Immediate] <= Write_Data_WB;
                                    5'b00101: mrD2EVi[WB_Immediate] <= Write_Data_WB;
                                    5'b00110: mrCntRuni[WB_Immediate] <= (mrCntRuni[WB_Immediate] & 64'hFFFFFFFF00000000) | {32'h00000000, Write_Data_WB}; //L
                                    5'b00111: mrCntRuni[WB_Immediate] <= (mrCntRuni[WB_Immediate] & 64'h00000000FFFFFFFF) | {Write_Data_WB, 32'h00000000}; //H
                                    5'b01000: mrCntSleepi[WB_Immediate] <= (mrCntSleepi[WB_Immediate] & 64'hFFFFFFFF00000000) | {32'h00000000, Write_Data_WB}; //L
                                    5'b01001: mrCntSleepi[WB_Immediate] <= (mrCntSleepi[WB_Immediate] & 64'h00000000FFFFFFFF) | {Write_Data_WB, 32'h00000000}; //H                               
                                    5'b01010: mr0CntSleep <= (mr0CntSleep & 64'hFFFFFFFF00000000) | {32'h00000000, Write_Data_WB}; //L
                                    5'b01011: mr0CntSleep <= (mr0CntSleep & 64'h00000000FFFFFFFF) | {Write_Data_WB, 32'h00000000}; //H
                                    5'b01100: mrCommRegij[WB_Immediate] <= Write_Data_WB; //comunic inter task 
                                    default : begin
                                              end
                                  endcase                                                 
                            end
                            else begin
                                 case (WB_Rt)                                                                                             
                                    5'b00010: begin 
                                              mrTEVi[ID_nHSE_Task_Select] <= Write_Data_WB;
                                              Timer0[ID_nHSE_Task_Select] <= 32'h00000000;
                                              end
                                    5'b00011: mrWDEVi[ID_nHSE_Task_Select] <= Write_Data_WB;
                                    5'b00100: mrD1EVi[ID_nHSE_Task_Select] <= Write_Data_WB;
                                    5'b00101: mrD2EVi[ID_nHSE_Task_Select] <= Write_Data_WB;
                                    5'b00110: mrCntRuni[ID_nHSE_Task_Select] <= (mrCntRuni[ID_nHSE_Task_Select] & 64'hFFFFFFFF00000000) | {32'h00000000, Write_Data_WB}; //L
                                    5'b00111: mrCntRuni[ID_nHSE_Task_Select] <= (mrCntRuni[ID_nHSE_Task_Select] & 64'h00000000FFFFFFFF) | {Write_Data_WB, 32'h00000000}; //H
                                    5'b01000: mrCntSleepi[ID_nHSE_Task_Select] <= (mrCntSleepi[ID_nHSE_Task_Select] & 64'hFFFFFFFF00000000) | {32'h00000000, Write_Data_WB}; //L
                                    5'b01001: mrCntSleepi[ID_nHSE_Task_Select] <= (mrCntSleepi[ID_nHSE_Task_Select] & 64'h00000000FFFFFFFF) | {Write_Data_WB, 32'h00000000}; //H                               
                                    5'b01010: mr0CntSleep <= (mr0CntSleep & 64'hFFFFFFFF00000000) | {32'h00000000, Write_Data_WB}; //L
                                    5'b01011: mr0CntSleep <= (mr0CntSleep & 64'h00000000FFFFFFFF) | {Write_Data_WB, 32'h00000000}; //H                                    
                                    5'b01100: mrCommRegij[ID_nHSE_Task_Select] <= Write_Data_WB;
                                    default : begin
                                              end
                                 endcase                                                 
                            end                                                                                        
                          end
                     Rs_Type_CTC2 : begin    //Copy to COP2
                          case (WB_Immediate)
                              16'h0000: begin     GPR[Rt]->TRi(nHSE_index)
                                      crTRi[ID_nHSE_Task_Select] <= crTRi[ID_nHSE_Task_Select] & Write_Data_WB;//instr wait                                       
                                      end                                                               
                              16'h0001: begin    //GPR[Rt]->TRi(nHSE_index)
                                      crEVi[ID_nHSE_Task_Select] <= crEVi[ID_nHSE_Task_Select] & Write_Data_WB;  
                                      end
                              16'h0002: begin    // CTC2 Rj, EPRi ; efect EPR(i)<-Rj 
                                      crEPRi[ID_nHSE_Task_Select] <= Write_Data_WB;
                                      end
                              16'h0003: begin    // CTC2 Rj, cr0D1 ; efect cr0D1 <- Rj 
                                      if(ID_nHSE_Task_Select == 0) begin
                                         cr0D1 <= Write_Data_WB;
                                      end
                                      end
                              16'h0004: begin    //instr CTC2 Rj, cr0D2 ; efect cr0D2 <- Rj 
                                      if(ID_nHSE_Task_Select == 0) begin
                                         cr0D2 <= Write_Data_WB; 
                                      end
                                      end
                              16'h0005: begin    //instr CTC2 Rj, MSTOP; efect MSTOP<-Rj 
                                      if(ID_nHSE_Task_Select == 0) begin
                                         cr0MSTOP <= Write_Data_WB; 
                                      end
                                      end
                              16'h0006: begin    //instr CTC2 Rj, RESET; efect RESET<-Rj 
                                      if(ID_nHSE_Task_Select == 0) begin
                                         cr0RESET <= Write_Data_WB; 
                                      end
                                      end
                              16'h0008: begin    //instr CTC2 Rj, EMRi0 ; efect EMR(i)0<- Rj 
                                      crEMRi0[ID_nHSE_Task_Select] <= crEMRi0[ID_nHSE_Task_Select] & Write_Data_WB;                                                    
                                      end
                              16'h000C: begin    //instr CTC2 Rj, EERi (nHSE); efect EER(i)<-Rj
                                      crESSRi0[ID_nHSE_Task_Select] <= Write_Data_WB; 
                                      end
                              default :begin                              
                                      end
                          endcase                                                                                             
                      end //end Rs_Type_CTC2
                  endcase //end case (WB_Rs)
               end   //end Op_Type_CP2
               Op_Type_LWC2:begin    //Load Word to COP2
                    case (WB_Rt)
                      5'b00000:begin //INT
                               Inhibit_Context_Switch   <= 1'b0;
                               grINT_IDi[WB_Immediate]  <= (Reg_Write_nHSE_WB)? Write_Data_WB: grINT_IDi[WB_Immediate];                               
                               end
                      5'b00001:begin //mutex
                               Inhibit_Context_Switch   <= 1'b0;
                               if(Write_Data_WB_GPR == 32'h00000001) begin     
                                   grMutexi[WB_Immediate]   <= (Reg_Write_nHSE_WB)? Write_Data_WB: grMutexi[WB_Immediate]; 
                               end                              
                               end                                              
                      5'b00010:begin //semnale  
                               Inhibit_Context_Switch   <= 1'b0;
                               if((Write_Data_WB&32'h80000000) == 32'h80000000)begin                                           
                                   if((grSSF == 32'h00000000)                               
                                      &(((Write_Data_WB & 32'h7C000000)>>26) == {28'h0000000,ID_nHSE_Task_Select}) 
                                      &(((Write_Data_WB & 32'h03E00000)>>21) < NR_TASKS)    
                                      &((cr0MSTOP & Wire_Mask1_bit_i[((Write_Data_WB & 32'h03E00000)>>21)])!=32'h00000000) 
                                         )  begin 
                                       grSSRi[index_FreeSignal] <= (Reg_Write_nHSE_WB)? Write_Data_WB: grSSRi[index_FreeSignal];  
                                   end
                               end
                               else begin   
                                    if(((grSSRi[WB_Immediate] & 32'h03E00000)>>21) == {28'h0000000,ID_nHSE_Task_Select})begin  
                                        grSSRi[WB_Immediate] <= (Reg_Write_nHSE_WB)? Write_Data_WB: grSSRi[WB_Immediate];                                        
                                    end
                               end    
                               end
                      5'b00011:begin     //grSSF <= (Reg_Write_nHSE_WB)? Write_Data_WB: grSSF;
                               Inhibit_Context_Switch  <= 1'b0;
                               end
                      5'b00100:begin //grINT_PR <= (Reg_Write_nHSE_WB)? Write_Data_WB: grINT_PR;
                               Inhibit_Context_Switch  <= 1'b0;
                               end
                      default :begin
                               Inhibit_Context_Switch  <= 1'b0;                                                              
                               end
                   endcase                   
                   end
               Op_Type_SWC2:begin    //Store Word from COP2
                    case (WB_Rt)
                         5'b00000:begin //INT                                  
                                  Inhibit_Context_Switch  <= 1'b0;
                                  end
                         5'b00001:begin //mutex                                   
                                  Inhibit_Context_Switch  <= 1'b0;
                                  end                                              
                         5'b00010:begin //semnale
                                  Inhibit_Context_Switch  <= 1'b0;                                  
                                  if(crSSRindex[ID_nHSE_Task_Select] != 32'hFFFFFFFF)
                                        grSSRi[crSSRindex[ID_nHSE_Task_Select]] <= 32'h00000000;  
                                  end
                         5'b00011: Inhibit_Context_Switch  <= 1'b0;      
                         5'b00100: Inhibit_Context_Switch  <= 1'b0;      //grINT_PR
                         default :begin
                                  Inhibit_Context_Switch   <= 1'b0;                                                              
                                  end
                    endcase                   
                 
                   end 
           endcase //end case(WB_OpCode)
   //     end  

//---------------------------------------------------------------------------------------------                   
//write register "Read_Data_from_nHSE" 
//---------------------------------------------------------------------------------------------    
    case (OpCode)
          Op_Type_SWC2:begin  //Store Word from COP2;                                              
                       case (Rt)
                          5'b00000: begin  //INT                                   
                                    //Inhibit_Context_Switch  <= 1'b1;
                                    end
                          5'b00001: begin 
                                    Inhibit_Context_Switch  <= 1'b1; 
                                    end                                              
                          5'b00010: begin
                                    if(crSSRindex[ID_nHSE_Task_Select] != 32'hFFFFFFFF)
                                        Inhibit_Context_Switch  <= 1'b1;    //Immediate                                 
                                    else
                                        Inhibit_Context_Switch  <= 1'b0;                                                                                                                    
                                    end
                          5'b00011: begin
                                    //Inhibit_Context_Switch  <= 1'b1;
                                    end
                          5'b00100: begin
                                    //Inhibit_Context_Switch  <= 1'b1;
                                    end
                          default : begin
                                     Inhibit_Context_Switch  <= 1'b0;                                                                                       
                                    end
                       endcase                                       
                       end
          Op_Type_LWC2:begin   //Load Word to COP2;                                             
                       case (Rt)   //Rs
                        5'b00000:begin //INT
                                 //Inhibit_Context_Switch  <= 1'b1;
                                 end
                        5'b00001:begin //mutex                                      
                                    if(((grMutexi[Immediate]&32'h80000000)== 32'h80000000) 
                                      &((grMutexi[Immediate]&32'h7FFFFFFF)!= ID_nHSE_Task_Select)) begin                                                                        
                                        crEMRi0[ID_nHSE_Task_Select] <=  crEMRi0[ID_nHSE_Task_Select] | Wire_Mask1_bit_i[Immediate];    CTC2                                       
                                        crTRi[ID_nHSE_Task_Select]   <=  crTRi[ID_nHSE_Task_Select] | 32'h00000020;                                                  
                                        Inhibit_Context_Switch       <=  1'b0;                                                                                                                                                   
                                    end
                                    else begin   
                                        Inhibit_Context_Switch  <= 1'b1;
                                        //----  
                                    end                                         
                                 end                                              
                        5'b00010:begin  //grSSRi                                
                                 if(grSSF == 32'h00000000) begin    
                                    Inhibit_Context_Switch  <= 1'b1;
                                 end
                                 else begin                          
                                    Inhibit_Context_Switch  <= 1'b0;
                                 end        
                                 end
                        5'b00011:begin 
                                 end
                        5'b00100:begin //grINT_PR
                                 end
                        default : begin
                                 Inhibit_Context_Switch  <= 1'b0;                                                             
                                 end
                       endcase
                       end   
           default :   begin
                       end            
    endcase  //end case(OpCode)          

//---------------------------------------------------------------------------------------------
//time events
//---------------------------------------------------------------------------------------------
        for(j_w=0;j_w<NR_TASKS;j_w=j_w+1) begin
            //Watchdog timer
            if((crTRi[j_w] & Mask1_bit0)!= 32'h00000000)begin
                Timer1[j_w] <= Timer1[j_w]+1;                  
            end
            
            if((Timer1[j_w] >= mrWDEVi[j_w]) && ((crTRi[j_w] & Mask1_bit1)!= 32'h00000000)) begin              
                 crEVi[j_w] <= crEVi[j_w] | Mask1_bit1;          
                 Timer1[j_w] <= 32'h00000000;                      
            end                                                
        end 
        for(j=0;j<NR_TASKS;j=j+1) begin
            
            if((crTRi[j] & Mask1_bit0)!= 32'h00000000)begin
                Timer0[j] <= Timer0[j]+1;      
            end               
            if((Timer0[j] >= mrTEVi[j]) && ((crTRi[j] & Mask1_bit0)!= 32'h00000000)) begin 
                crEVi[j] <= crEVi[j] | Mask1_bit0;          
                Timer0[j] <= 32'h00000000;                                
            end
            //deadline 1
            if((Timer0[j] == mrD1EVi[j]) && ((crTRi[j] & Mask1_bit2)!= 32'h00000000)) begin              
                crEVi[j] <= crEVi[j] | Mask1_bit2;                
                cr0D1[j] <= cr0D1[j] | Wire_Mask1_bit_i[j]; 
            end    
            //deadline 2
            if((Timer0[j] == mrD2EVi[j]) && ((crTRi[j] & Mask1_bit3)!= 32'h00000000)) begin  // Deadline 2
                crEVi[j] <= crEVi[j] | Mask1_bit3;                
                cr0D2[j] <= cr0D2[j] | Wire_Mask1_bit_i[j]; 
            end               
            
            if(ID_nHSE_Task_Select == j[3:0]) begin          
                if(nHSE_EN_sCPUi)begin 
                     mrCntRuni[j] <= mrCntRuni[j] + 1;         
                end
                else begin 
                     mrCntSleepi[j]<= mrCntSleepi[j] + 1;  
                end  
            end
            else begin
                     mrCntSleepi[j]<= mrCntSleepi[j] + 1;    
            end                                                   
        end  //end for
//---------------------------------------------------------------------------------------------
//
//---------------------------------------------------------------------------------------------
        if(nHSE_EN_sCPUi == DISABLE) begin                    
             mr0CntSleep <= mr0CntSleep + 1;
        end    

//---------------------------------------------------------------------------------------------                   
//int
//---------------------------------------------------------------------------------------------        
        
       for(i_INT_=0;i_INT_<NR_INT;i_INT_=i_INT_+1) begin     
           if((ExtIntEv[i_INT_] == 1'b1) && ((crTRi[grINT_IDi[i_INT_]] & Mask1_bit4)!= 32'h00000000))  begin              
               crEVi[grINT_IDi[i_INT_]] <= crEVi[grINT_IDi[i_INT_]] | Mask1_bit4;   
               //grINTi_EV[i_INT_] <= 1'b1;   
           end                                                                      
       end            
//---------------------------------------------------------------------------------------------                   
//mutex
//---------------------------------------------------------------------------------------------        
       for(i_sCPU_m=0;i_sCPU_m<NR_TASKS;i_sCPU_m=i_sCPU_m+1) begin                                  
           if((crTRi[i_sCPU_m] & Mask1_bit5)!= 32'h00000000)begin                    
               for(i_mutex=0;i_mutex<NR_MUTEX;i_mutex=i_mutex+1) begin              
                   if(((crEMRi0[i_sCPU_m] & Wire_Mask1_bit_i[i_mutex]) != 32'h00000000) 
                   & ((grMutexi[i_mutex] & 32'h80000000) == 32'h00000000))  begin   
                       crEVi[i_sCPU_m] <= crEVi[i_sCPU_m] | Mask1_bit5;                     
                   end
               end     
           end                  
       end           
//---------------------------------------------------------------------------------------------                   
//Check the signals released and expected to generate a message type event at the sCPUi in the standby state
//---------------------------------------------------------------------------------------------                   
grSSF = 32'h00000001;
for(i_S0=0;i_S0<NR_EV;i_S0=i_S0+1) begin //check if it is at least one free input for signals               
    //if the signal bit is 0 it means that the input is free
    if((grSSRi[i_S0] & 32'h80000000) != 32'h80000000) begin   
        grSSF = 32'h00000000; //grSSF = 0 indicates that the signals registry file is not full
    end    
end
//we are looking for the index of the first free signal in the grSSRi file
for(i_S1=NR_EV-1;i_S1>=0;i_S1=i_S1-1) begin            
   if((grSSRi[i_S1] & 32'h80000000) == 32'h00000000) 
        index_FreeSignal <= i_S1;              
end
for(i_S2=0;i_S2<NR_TASKS;i_S2=i_S2+1) begin
    crSSRindex[i_S2] = 32'hFFFFFFFF;
end
//we are looking for the index of the first signal for all sCPUi's
for(i_S3=NR_EV-1;i_S3>=0;i_S3=i_S3-1) begin  
    if((grSSRi[i_S3] & 32'h80000000) == 32'h80000000)  //if it's an active signal 
        crSSRindex[((grSSRi[i_S3] & 32'h03E00000)>>21)] = i_S3;
end
for(i_S=0;i_S<NR_EV;i_S=i_S+1) begin  //signaling of message events (signals)                          
   if(((crESSRi0[i_S] & Wire_Mask1_bit_i[i_S]) != 32'h00000000) 
   && ((grSSRi[i_S] & 32'h80000000) == 32'h80000000))  begin                     
       if(((crTRi[((grSSRi[i_S] & 32'h03E00000)>>21)] & Mask1_bit6)!= 32'h00000000))begin                
           crEVi[((grSSRi[i_S] & 32'h03E00000)>>21)] <= crEVi[((grSSRi[i_S] & 32'h03E00000)>>21)] | Mask1_bit6;                     
       end  
   end                                 
end                
//---------------------------------------------------------------------------------------------        
//            
//---------------------------------------------------------------------------------------------          
       for(i_dinamic0=0;i_dinamic0<NR_TASKS;i_dinamic0=i_dinamic0+1)begin 
         if (((cr0MSTOP & Wire_Mask1_bit_i[i_dinamic0])!=32'h00000000) & ((crTRi[i_dinamic0] & (crEVi[i_dinamic0]|32'h00000080))!= 32'h00000000))      
             nHSE_sCPUi_Ready = nHSE_sCPUi_Ready | Wire_Mask1_bit_i[i_dinamic0];            
         else nHSE_sCPUi_Ready = nHSE_sCPUi_Ready & Wire_Mask0_bit_i[i_dinamic0];                        
       end                   
//--------------------------------------------------------------------------------------------

//--------------------------------------------------------------------------------------------
       sCPUi_Lower_PRI = 32'hFFFFFFFF; 
       for(i_dinamic1=0;i_dinamic1<NR_TASKS;i_dinamic1=i_dinamic1+1)begin
         if(((nHSE_sCPUi_Ready & Wire_Mask1_bit_i[i_dinamic1])!=32'h00000000) & (mrPRIsCPUi[i_dinamic1] < sCPUi_Lower_PRI))
            sCPUi_Lower_PRI = mrPRIsCPUi[i_dinamic1];      
       end      
//--------------------------------------------------------------------------------------------
//Synchronous State-Transition
//--------------------------------------------------------------------------------------------    
       case (nHSE_FSM_state) 
                FSM_WAIT:  begin
                           
                           if(Scheduler_Static_Dynamic)begin 
                               if(nHSE_sCPUi_Ready != 32'h00000000)begin
                                   for(i_sCPU0=0;i_sCPU0<NR_TASKS;i_sCPU0=i_sCPU0+1)begin
                                       if(sCPUi_Lower_PRI == mrPRIsCPUi[i_sCPU0])begin                                                    
                                           nHSE_FSM_state <= FSM_sCPUi[i_sCPU0];                                                    
                                       end                                    
                                   end                                           
                               end
                               else  begin
                                   nHSE_FSM_state <= FSM_WAIT; 
                               end                                                              
                           end
                           else begin 
                                if ((crTRi[sCPU0_ID] & (crEVi[sCPU0_ID]|32'h00000080))!= 32'h00000000)  begin 
                                    nHSE_FSM_state <= FSM_sCPU0;   
                                end                                   
                                else if (((cr0MSTOP & Mask1_bit1)!=32'h00000000) && ((crTRi[sCPU1_ID] & (crEVi[sCPU1_ID]|32'h00000080))!= 32'h00000000))  begin                                               
                                    nHSE_FSM_state <= FSM_sCPU1; 
                                end
                                else if(((cr0MSTOP & Mask1_bit2)!=32'h00000000) && ((crTRi[sCPU2_ID] & (crEVi[sCPU2_ID]|32'h00000080))!= 32'h00000000))  begin      
                                    nHSE_FSM_state <= FSM_sCPU2;
                                end
                                else if(((cr0MSTOP & Mask1_bit3)!=32'h00000000) && ((crTRi[sCPU3_ID] & (crEVi[sCPU3_ID]|32'h00000080))!= 32'h00000000))  begin                                           
                                    nHSE_FSM_state <= FSM_sCPU3;
                                end
                                else begin
                                    nHSE_FSM_state <= FSM_WAIT; 
                                end                                                                                                                                            
                           end                                                                                                                                                    
                           end
               FSM_sCPU0:  begin
                           if(!Inhibit_Context_Switch) begin      
                           
                               if(Scheduler_Static_Dynamic)begin 
                                   if(nHSE_sCPUi_Ready != 32'h00000000)begin
                                       for(i_sCPU0=0;i_sCPU0<NR_TASKS;i_sCPU0=i_sCPU0+1)begin
                                           if(sCPUi_Lower_PRI == mrPRIsCPUi[i_sCPU0])begin                                                    
                                               nHSE_FSM_state <= FSM_sCPUi[i_sCPU0];                                                                                                   
                                           end                                    
                                       end                                           
                                   end
                                   else  begin
                                       nHSE_FSM_state <= FSM_WAIT;
                                   end                                                              
                               end
                               else begin 
                                   if ((crTRi[sCPU0_ID] & (crEVi[sCPU0_ID]|32'h00000080))!= 32'h00000000)  begin 
                                       nHSE_FSM_state <= FSM_sCPU0;   
                                   end                                      
                                   else if (((cr0MSTOP & Mask1_bit1)!=32'h00000000) && ((crTRi[sCPU1_ID] & (crEVi[sCPU1_ID]|32'h00000080))!= 32'h00000000))  begin                                               
                                       nHSE_FSM_state <= FSM_sCPU1; 
                                   end
                                   else if(((cr0MSTOP & Mask1_bit2)!=32'h00000000) && ((crTRi[sCPU2_ID] & (crEVi[sCPU2_ID]|32'h00000080))!= 32'h00000000))  begin      
                                       nHSE_FSM_state <= FSM_sCPU2;
                                   end
                                   else if(((cr0MSTOP & Mask1_bit3)!=32'h00000000) && ((crTRi[sCPU3_ID] & (crEVi[sCPU3_ID]|32'h00000080))!= 32'h00000000))  begin                                           
                                       nHSE_FSM_state <= FSM_sCPU3;
                                   end
                                   else begin
                                       nHSE_FSM_state <= FSM_WAIT; 
                                   end                                                                                                        
                               end   
                           end //end ~inhibit                                                                                                                    
                           end    
               FSM_sCPU1:  begin                            
                           if(!Inhibit_Context_Switch) begin      
                               if(Scheduler_Static_Dynamic)begin 
                                   if(nHSE_sCPUi_Ready != 32'h00000000)begin
                                       for(i_sCPU1=0;i_sCPU1<NR_TASKS;i_sCPU1=i_sCPU1+1)begin
                                           if(sCPUi_Lower_PRI == mrPRIsCPUi[i_sCPU1])begin                                                    
                                               nHSE_FSM_state <= FSM_sCPUi[i_sCPU1];
                                           end                                    
                                       end                                           
                                   end 
                                   else  begin
                                       nHSE_FSM_state <= FSM_WAIT;
                                   end                                                              
                               end
                               else begin                       
                                   if ((crTRi[sCPU0_ID] & (crEVi[sCPU0_ID]|32'h00000080))!= 32'h00000000)  begin 
                                       nHSE_FSM_state <= FSM_sCPU0;   
                                   end                                     
                                   else if (((cr0MSTOP & Mask1_bit1)!=32'h00000000) && ((crTRi[sCPU1_ID] & (crEVi[sCPU1_ID]|32'h00000080))!= 32'h00000000))  begin                                               
                                       nHSE_FSM_state <= FSM_sCPU1; 
                                   end
                                   else if(((cr0MSTOP & Mask1_bit2)!=32'h00000000) && ((crTRi[sCPU2_ID] & (crEVi[sCPU2_ID]|32'h00000080))!= 32'h00000000))  begin      
                                       nHSE_FSM_state <= FSM_sCPU2;
                                   end
                                   else if(((cr0MSTOP & Mask1_bit3)!=32'h00000000) && ((crTRi[sCPU3_ID] & (crEVi[sCPU3_ID]|32'h00000080))!= 32'h00000000))  begin                                           
                                       nHSE_FSM_state <= FSM_sCPU3;
                                   end
                                   else begin
                                       nHSE_FSM_state <= FSM_WAIT; 
                                  end                                                                                                          
                               end    
                           end                                                               
                           end    
               FSM_sCPU2:  begin                            
                           if(!Inhibit_Context_Switch) begin   
                               if(Scheduler_Static_Dynamic)begin 
                                   if(nHSE_sCPUi_Ready != 32'h00000000)begin
                                       for(i_sCPU2=0;i_sCPU2<NR_TASKS;i_sCPU2=i_sCPU2+1)begin
                                           if(sCPUi_Lower_PRI == mrPRIsCPUi[i_sCPU2])begin                                                    
                                               nHSE_FSM_state <= FSM_sCPUi[i_sCPU2];                                                   
                                           end                                    
                                       end                                           
                                   end
                                   else  begin
                                       nHSE_FSM_state <= FSM_WAIT; 
                                   end                                                              
                               end
                               else begin                              
                                   if ((crTRi[sCPU0_ID] & (crEVi[sCPU0_ID]|32'h00000080))!= 32'h00000000)  begin 
                                        nHSE_FSM_state <= FSM_sCPU0;   
                                   end                                      
                                   else if (((cr0MSTOP & Mask1_bit1)!=32'h00000000) && ((crTRi[sCPU1_ID] & (crEVi[sCPU1_ID]|32'h00000080))!= 32'h00000000))  begin                                               
                                       nHSE_FSM_state <= FSM_sCPU1;                                     
                                   end
                                   else if(((cr0MSTOP & Mask1_bit2)!=32'h00000000) && ((crTRi[sCPU2_ID] & (crEVi[sCPU2_ID]|32'h00000080))!= 32'h00000000))  begin      
                                       nHSE_FSM_state <= FSM_sCPU2;
                                   end
                                   else if(((cr0MSTOP & Mask1_bit3)!=32'h00000000) && ((crTRi[sCPU3_ID] & (crEVi[sCPU3_ID]|32'h00000080))!= 32'h00000000))  begin                                           
                                       nHSE_FSM_state <= FSM_sCPU3;
                                   end
                                   else begin
                                       nHSE_FSM_state <= FSM_WAIT; 
                                   end                                                                                                         
                               end 
                           end //end ~inhibit                                                           
                           end    
               FSM_sCPU3:  begin                            
                           if(!Inhibit_Context_Switch) begin    
                               if(Scheduler_Static_Dynamic)begin 
                                   if(nHSE_sCPUi_Ready != 32'h00000000)begin
                                       for(i_sCPU3=0;i_sCPU3<NR_TASKS;i_sCPU3=i_sCPU3+1)begin
                                           if(sCPUi_Lower_PRI == mrPRIsCPUi[i_sCPU3])begin                                                   
                                               nHSE_FSM_state <= FSM_sCPUi[i_sCPU3];
                                           end                                    
                                       end                                           
                                   end
                                   else  begin
                                       nHSE_FSM_state <= FSM_WAIT;                                           
                                   end                                                              
                               end
                               else begin                                            
                                   if ((crTRi[sCPU0_ID] & (crEVi[sCPU0_ID]|32'h00000080))!= 32'h00000000)  begin 
                                       nHSE_FSM_state <= FSM_sCPU0;   
                                   end                                      
                                   else if (((cr0MSTOP & Mask1_bit1)!=32'h00000000) && ((crTRi[sCPU1_ID] & (crEVi[sCPU1_ID]|32'h00000080))!= 32'h00000000))  begin                                               
                                       nHSE_FSM_state <= FSM_sCPU1; 
                                   end
                                   else if(((cr0MSTOP & Mask1_bit2)!=32'h00000000) && ((crTRi[sCPU2_ID] & (crEVi[sCPU2_ID]|32'h00000080))!= 32'h00000000))  begin      
                                       nHSE_FSM_state <= FSM_sCPU2;
                                   end
                                   else if(((cr0MSTOP & Mask1_bit3)!=32'h00000000) && ((crTRi[sCPU3_ID] & (crEVi[sCPU3_ID]|32'h00000080))!= 32'h00000000))  begin                                           
                                       nHSE_FSM_state <= FSM_sCPU3;
                                   end
                                   else  begin
                                       nHSE_FSM_state <= FSM_WAIT; 
                                   end                                                                                                    
                               end //end Planificator static   
                           end //end ~inhibit                                 
                           end    
               default: begin                            
                        nHSE_FSM_state <= FSM_WAIT;
                        end
         endcase                      
//--------------------------------------------------------------------------------------------
//----------Output Logic pentru FSM-----------------------------------------------------------                
//--------------------------------------------------------------------------------------------
         case (nHSE_FSM_state)                         
              FSM_WAIT:   begin
                          nHSE_EN_sCPUi <= DISABLE;
                          end  
              FSM_sCPU0:  begin 
                          nHSE_sCPUi_Select <= sCPU0_ID; 
                          nHSE_EN_sCPUi <= (cr0MSTOP & Mask1_bit0) ? ENABLE : DISABLE;                                                  
                          
                          if(((crTRi[sCPU0_ID] & Mask1_bit0)&&(crEVi[sCPU0_ID] & Mask1_bit0)) &&
                              (~(((crEPRi0[ 5: 3]<crEPRi0[2:0])&&(|((crTRi[sCPU0_ID] & Mask1_bit1)&(crEVi[sCPU0_ID] & Mask1_bit1)))))|
                                ((crEPRi0[ 8: 6]<crEPRi0[2:0])&&(|((crTRi[sCPU0_ID] & Mask1_bit2)&(crEVi[sCPU0_ID] & Mask1_bit2))))|
                                ((crEPRi0[11: 9]<crEPRi0[2:0])&&(|((crTRi[sCPU0_ID] & Mask1_bit3)&(crEVi[sCPU0_ID] & Mask1_bit3))))| 
                                ((crEPRi0[14:12]<crEPRi0[2:0])&&(|((crTRi[sCPU0_ID] & Mask1_bit4)&(crEVi[sCPU0_ID] & Mask1_bit4))))|
                                ((crEPRi0[17:15]<crEPRi0[2:0])&&(|((crTRi[sCPU0_ID] & Mask1_bit5)&(crEVi[sCPU0_ID] & Mask1_bit5))))|
                                ((crEPRi0[20:18]<crEPRi0[2:0])&&(|((crTRi[sCPU0_ID] & Mask1_bit6)&(crEVi[sCPU0_ID] & Mask1_bit6)))))) begin
                                  
                                  if(grEv_select_sCPU[sCPU0_ID] == 3'b111) begin
                                       grEv_select_sCPU[sCPU0_ID] <= 3'b000;                    
                                       crEVi[sCPU0_ID] <= crEVi[sCPU0_ID] | 32'h00000080; 
                                       crTRi[sCPU0_ID] <= crTRi[sCPU0_ID] | 32'h00000080;
                                       PC_nHSE_Out <= EXC_Vector_Base_Reset_T0;
                                       PC_nHSE_Sel <= 1'b1;
                                       Inhibit_Context_Switch  <= 1'b0;                
                                  end
                                  else begin
                                       PC_nHSE_Sel <= 1'b0;
                                       if((Reg_Write_nHSE_WB==1)&(WB_OpCode==Op_Type_CP2)&(WB_Rs==Rs_Type_CTC2)&((WB_Immediate == 16'h0001)&((Write_Data_WB&32'h00000080)== 32'h00000000)))
                                            grEv_select_sCPU[sCPU0_ID] <= 3'b111;                                    
                                  end                           
                          end
                          
                          else if(((crTRi[sCPU0_ID] & Mask1_bit1)&&(crEVi[sCPU0_ID] & Mask1_bit1))&&
                                (~(((crEPRi0[ 8: 6]<crEPRi0[5:3])&&((crTRi[sCPU0_ID] & Mask1_bit2)&&(crEVi[sCPU0_ID] & Mask1_bit2)))|
                                ((crEPRi0[11: 9]<crEPRi0[5:3])&&((crTRi[sCPU0_ID] & Mask1_bit3)&&(crEVi[sCPU0_ID] & Mask1_bit3)))| 
                                ((crEPRi0[14:12]<crEPRi0[5:3])&&((crTRi[sCPU0_ID] & Mask1_bit4)&&(crEVi[sCPU0_ID] & Mask1_bit4)))|
                                ((crEPRi0[17:15]<crEPRi0[5:3])&&((crTRi[sCPU0_ID] & Mask1_bit5)&&(crEVi[sCPU0_ID] & Mask1_bit5)))|
                                ((crEPRi0[20:18]<crEPRi0[5:3])&&((crTRi[sCPU0_ID] & Mask1_bit6)&&(crEVi[sCPU0_ID] & Mask1_bit6)))))) begin                                                                                                                    
                                  if(grEv_select_sCPU[sCPU0_ID] == 3'b111) begin
                                       grEv_select_sCPU[sCPU0_ID] <= 3'b001;                    
                                       crEVi[sCPU0_ID] <= crEVi[sCPU0_ID] | 32'h00000080;
                                       crTRi[sCPU0_ID] <= crTRi[sCPU0_ID] | 32'h00000080;
                                       PC_nHSE_Out <= EXC_Vector_Base_Reset_T0;                
                                       PC_nHSE_Sel <= 1'b1;
                                       Inhibit_Context_Switch  <= 1'b0;                
                                  end
                                  else begin
                                       PC_nHSE_Sel <= 1'b0;
                                       if((Reg_Write_nHSE_WB==1)&(WB_OpCode==Op_Type_CP2)&(WB_Rs==Rs_Type_CTC2)&((WB_Immediate == 16'h0001)&((Write_Data_WB&32'h00000080)== 32'h00000000)))
                                            grEv_select_sCPU[sCPU0_ID] <= 3'b111;                                    
                                  end                           
                          end 
                          
                          else if(((crTRi[sCPU0_ID] & Mask1_bit2)&&(crEVi[sCPU0_ID] & Mask1_bit2))&&
                                (~(((crEPRi0[11: 9]<crEPRi0[8:6])&&((crTRi[sCPU0_ID] & Mask1_bit3)&&(crEVi[sCPU0_ID] & Mask1_bit3)))| 
                                ((crEPRi0[14:12]<crEPRi0[8:6])&&((crTRi[sCPU0_ID] & Mask1_bit4)&&(crEVi[sCPU0_ID] & Mask1_bit4)))|
                                ((crEPRi0[17:15]<crEPRi0[8:6])&&((crTRi[sCPU0_ID] & Mask1_bit5)&&(crEVi[sCPU0_ID] & Mask1_bit5)))|
                                ((crEPRi0[20:18]<crEPRi0[8:6])&&((crTRi[sCPU0_ID] & Mask1_bit6)&&(crEVi[sCPU0_ID] & Mask1_bit6)))))) begin                                                                                                                    
                                  if(grEv_select_sCPU[sCPU0_ID] == 3'b111) begin
                                       grEv_select_sCPU[sCPU0_ID] <= 3'b010;                   
                                       crEVi[sCPU0_ID] <= crEVi[sCPU0_ID] | 32'h00000080;
                                       crTRi[sCPU0_ID] <= crTRi[sCPU0_ID] | 32'h00000080;
                                       PC_nHSE_Out <= EXC_Vector_Base_Reset_T0;                
                                       PC_nHSE_Sel <= 1'b1; 
                                       Inhibit_Context_Switch  <= 1'b0;               
                                  end
                                  else begin
                                       PC_nHSE_Sel <= 1'b0;
                                       if((Reg_Write_nHSE_WB==1)&(WB_OpCode==Op_Type_CP2)&(WB_Rs==Rs_Type_CTC2)&((WB_Immediate == 16'h0001)&((Write_Data_WB&32'h00000080)== 32'h00000000)))
                                            grEv_select_sCPU[sCPU0_ID] <= 3'b111;                                    
                                  end                                                                
                          end
                          
                          else if(((crTRi[sCPU0_ID] & Mask1_bit3)&&(crEVi[sCPU0_ID] & Mask1_bit3))&&
                                (~(((crEPRi0[14:12]<crEPRi0[11:9])&&((crTRi[sCPU0_ID] & Mask1_bit4)&&(crEVi[sCPU0_ID] & Mask1_bit4)))|
                                ((crEPRi0[17:15]<crEPRi0[11:9])&&((crTRi[sCPU0_ID] & Mask1_bit5)&&(crEVi[sCPU0_ID] & Mask1_bit5)))|
                                ((crEPRi0[20:18]<crEPRi0[11:9])&&((crTRi[sCPU0_ID] & Mask1_bit6)&&(crEVi[sCPU0_ID] & Mask1_bit6)))))) begin                                                                                                                    
                                  if(grEv_select_sCPU[sCPU0_ID] == 3'b111) begin
                                       grEv_select_sCPU[sCPU0_ID] <= 3'b011;                   
                                       crEVi[sCPU0_ID] <= crEVi[sCPU0_ID] | 32'h00000080;
                                       crTRi[sCPU0_ID] <= crTRi[sCPU0_ID] | 32'h00000080;
                                       PC_nHSE_Out <= EXC_Vector_Base_Reset_T0;               
                                       PC_nHSE_Sel <= 1'b1;
                                       Inhibit_Context_Switch  <= 1'b0;                
                                  end
                                  else begin
                                       PC_nHSE_Sel <= 1'b0;
                                       if((Reg_Write_nHSE_WB==1)&(WB_OpCode==Op_Type_CP2)&(WB_Rs==Rs_Type_CTC2)&((WB_Immediate == 16'h0001)&((Write_Data_WB&32'h00000080)== 32'h00000000)))
                                            grEv_select_sCPU[sCPU0_ID] <= 3'b111;                                    
                                  end
                          end
                          
                          else if(((crTRi[sCPU0_ID] & Mask1_bit4)&&(crEVi[sCPU0_ID] & Mask1_bit4))&&
                              (~((crEPRi0[17:15]<crEPRi0[14:12])&&((crTRi[sCPU0_ID] & Mask1_bit5)&&(crEVi[sCPU0_ID] & Mask1_bit5)))|
                              ((crEPRi0[20:18]<crEPRi0[14:12])&&((crTRi[sCPU0_ID] & Mask1_bit6)&&(crEVi[sCPU0_ID] & Mask1_bit6))))) begin
                                  
                                  for(i_INT0=NR_INT-1;i_INT0>=0;i_INT0=i_INT0-1) begin
                                      if((grINT_IDi[i_INT0] == sCPU0_ID)) begin 
                                           if(grEv_select_sCPU[sCPU0_ID] == 3'b111) begin
                                               grEv_select_sCPU[sCPU0_ID] <= 3'b100;              
                                               crEVi[sCPU0_ID] <= crEVi[sCPU0_ID] | 32'h00000080;
                                               crTRi[sCPU0_ID] <= crTRi[sCPU0_ID] | 32'h00000080;
                                               if(grInt_select_sCPU[sCPU0_ID] == 8'hFF)begin 
                                                  PC_nHSE_Out <= EXC_Vector_Base_INTi[i_INT0];    
                                                  PC_nHSE_Sel <= 1'b1;                            
                                                  grInt_select_sCPU[sCPU0_ID] <= i_INT0;          
                                                  Inhibit_Context_Switch  <= 1'b0;                                                                   
                                               end
                                           end    
                                           else begin
                                              PC_nHSE_Sel <= 1'b0;
                                              if((Reg_Write_nHSE_WB==1)&(WB_OpCode==Op_Type_CP2)&(WB_Rs==Rs_Type_CTC2)&((WB_Immediate == 16'h0001)&((Write_Data_WB&32'h00000080)== 32'h00000000))) begin
                                                  grInt_select_sCPU[sCPU0_ID] <= 8'hFF;
                                                  grEv_select_sCPU[sCPU0_ID]  <= 3'b111;                                             
                                              end                                    
                                           end                                                                                                    
                                      end                                                                 
                                  end //for
                          end //if 
                          
                          else if(((crTRi[sCPU0_ID] & Mask1_bit5)&&(crEVi[sCPU0_ID] & Mask1_bit5))&&
                              (~((crEPRi0[20:18]<crEPRi0[17:15])&&((crTRi[sCPU0_ID] & Mask1_bit6)&&(crEVi[sCPU0_ID] & Mask1_bit6))))) begin
                                  //tratare ev. de tip mutex
                                  if(grEv_select_sCPU[sCPU0_ID] == 3'b111) begin
                                      grEv_select_sCPU[sCPU0_ID] <= 3'b101;                 
                                      crEVi[sCPU0_ID] <= crEVi[sCPU0_ID] | 32'h00000080;
                                      crTRi[sCPU0_ID] <= crTRi[sCPU0_ID] | 32'h00000080;
                                      PC_nHSE_Out <= EXC_Vector_Base_EMF0;                  
                                      PC_nHSE_Sel <= 1'b1;
                                      Inhibit_Context_Switch  <= 1'b0;                                                   
                                  end
                                  else begin
                                       PC_nHSE_Sel <= 1'b0;
                                       if((Reg_Write_nHSE_WB==1)&(WB_OpCode==Op_Type_CP2)&(WB_Rs==Rs_Type_CTC2)&((WB_Immediate == 16'h0001)&((Write_Data_WB&32'h00000080)== 32'h00000000)))
                                            grEv_select_sCPU[sCPU0_ID] <= 3'b111;                                    
                                  end                                                                
                          end //if mutex
                                                   
                          else if((crTRi[sCPU0_ID] & Mask1_bit6)&&(crEVi[sCPU0_ID] & Mask1_bit6)) begin
                                  //tratare ev. de sinc.
                                  if(grEv_select_sCPU[sCPU0_ID] == 3'b111) begin
                                       grEv_select_sCPU[sCPU0_ID] <= 3'b110;                 
                                       crEVi[sCPU0_ID] <= crEVi[sCPU0_ID] | 32'h00000080;
                                       crTRi[sCPU0_ID] <= crTRi[sCPU0_ID] | 32'h00000080;
                                       PC_nHSE_Out <= EXC_Vector_Base_ERF0;                  
                                       PC_nHSE_Sel <= 1'b1;
                                       Inhibit_Context_Switch  <= 1'b0;               
                                  end
                                  else begin
                                       PC_nHSE_Sel <= 1'b0;
                                       if((Reg_Write_nHSE_WB==1)&(WB_OpCode==Op_Type_CP2)&(WB_Rs==Rs_Type_CTC2)&((WB_Immediate == 16'h0001)&((Write_Data_WB&32'h00000080)== 32'h00000000)))
                                            grEv_select_sCPU[sCPU0_ID] <= 3'b111;                                    
                                  end                                                                
                          end //if ev sinc
                          end
              FSM_sCPU1:  begin
                          nHSE_sCPUi_Select <= sCPU1_ID; 
                          nHSE_EN_sCPUi <= (cr0MSTOP & Mask1_bit1) ? ENABLE : DISABLE;        
                          
                          
                          if(((crTRi[sCPU1_ID] & Mask1_bit0)&&(crEVi[sCPU1_ID] & Mask1_bit0)) &&
                              (~(((crEPRi1[ 5: 3]<crEPRi1[2:0])&&((crTRi[sCPU1_ID] & Mask1_bit1)&&(crEVi[sCPU1_ID] & Mask1_bit1)))|
                                ((crEPRi1[ 8: 6]<crEPRi1[2:0])&&((crTRi[sCPU1_ID] & Mask1_bit2)&&(crEVi[sCPU1_ID] & Mask1_bit2)))|
                                ((crEPRi1[11: 9]<crEPRi1[2:0])&&((crTRi[sCPU1_ID] & Mask1_bit3)&&(crEVi[sCPU1_ID] & Mask1_bit3)))| 
                                ((crEPRi1[14:12]<crEPRi1[2:0])&&((crTRi[sCPU1_ID] & Mask1_bit4)&&(crEVi[sCPU1_ID] & Mask1_bit4)))|
                                ((crEPRi1[17:15]<crEPRi1[2:0])&&((crTRi[sCPU1_ID] & Mask1_bit5)&&(crEVi[sCPU1_ID] & Mask1_bit5)))|
                                ((crEPRi1[20:18]<crEPRi1[2:0])&&((crTRi[sCPU1_ID] & Mask1_bit6)&&(crEVi[sCPU1_ID] & Mask1_bit6)))))) begin
                                 
                                  if(grEv_select_sCPU[sCPU1_ID] == 3'b111) begin 
                                       grEv_select_sCPU[sCPU1_ID] <= 3'b000;                  
                                       crEVi[sCPU1_ID] <= crEVi[sCPU1_ID] | 32'h00000080;
                                       crTRi[sCPU1_ID] <= crTRi[sCPU1_ID] | 32'h00000080; 
                                       PC_nHSE_Out <= EXC_Vector_Base_Reset_T1;
                                       PC_nHSE_Sel <= 1'b1;
                                       Inhibit_Context_Switch  <= 1'b0;                
                                  end
                                  else begin
                                       PC_nHSE_Sel <= 1'b0;
                                       if((Reg_Write_nHSE_WB==1)&(WB_OpCode==Op_Type_CP2)&(WB_Rs==Rs_Type_CTC2)&((WB_Immediate == 16'h0001)&((Write_Data_WB&32'h00000080)== 32'h00000000)))
                                           grEv_select_sCPU[sCPU1_ID] <= 3'b111;
                                  end                                         
                          end
                         
                          else if(((crTRi[sCPU1_ID] & Mask1_bit1)&&(crEVi[sCPU1_ID] & Mask1_bit1))&&
                                (~(((crEPRi1[ 8: 6]<crEPRi1[5:3])&&((crTRi[sCPU1_ID] & Mask1_bit2)&&(crEVi[sCPU1_ID] & Mask1_bit2)))|
                                ((crEPRi1[11: 9]<crEPRi1[5:3])&&((crTRi[sCPU1_ID] & Mask1_bit3)&&(crEVi[sCPU1_ID] & Mask1_bit3)))| 
                                ((crEPRi1[14:12]<crEPRi1[5:3])&&((crTRi[sCPU1_ID] & Mask1_bit4)&&(crEVi[sCPU1_ID] & Mask1_bit4)))|
                                ((crEPRi1[17:15]<crEPRi1[5:3])&&((crTRi[sCPU1_ID] & Mask1_bit5)&&(crEVi[sCPU1_ID] & Mask1_bit5)))|
                                ((crEPRi1[20:18]<crEPRi1[5:3])&&((crTRi[sCPU1_ID] & Mask1_bit6)&&(crEVi[sCPU1_ID] & Mask1_bit6)))))) begin                                                                                                                    
                                  if(grEv_select_sCPU[sCPU1_ID] == 3'b111) begin
                                       grEv_select_sCPU[sCPU1_ID] <= 3'b001;                   
                                       crEVi[sCPU1_ID] <= crEVi[sCPU1_ID] | 32'h00000080;
                                       crTRi[sCPU1_ID] <= crTRi[sCPU1_ID] | 32'h00000080;
                                       PC_nHSE_Out <= EXC_Vector_Base_Reset_T1;                
                                       PC_nHSE_Sel <= 1'b1;
                                       Inhibit_Context_Switch  <= 1'b0;                
                                  end
                                  else begin
                                       PC_nHSE_Sel <= 1'b0;
                                       if((Reg_Write_nHSE_WB==1)&(WB_OpCode==Op_Type_CP2)&(WB_Rs==Rs_Type_CTC2)&((WB_Immediate == 16'h0001)&((Write_Data_WB&32'h00000080)== 32'h00000000)))
                                           grEv_select_sCPU[sCPU1_ID] <= 3'b111;
                                  end                                         
                                                                
                          end 
                          
                          else if(((crTRi[sCPU1_ID] & Mask1_bit2)&&(crEVi[sCPU1_ID] & Mask1_bit2))&&
                                (~(((crEPRi1[11: 9]<crEPRi1[8:6])&&((crTRi[sCPU0_ID] & Mask1_bit3)&&(crEVi[sCPU1_ID] & Mask1_bit3)))| 
                                ((crEPRi1[14:12]<crEPRi1[8:6])&&((crTRi[sCPU0_ID] & Mask1_bit4)&&(crEVi[sCPU1_ID] & Mask1_bit4)))|
                                ((crEPRi1[17:15]<crEPRi1[8:6])&&((crTRi[sCPU0_ID] & Mask1_bit5)&&(crEVi[sCPU1_ID] & Mask1_bit5)))|
                                ((crEPRi1[20:18]<crEPRi1[8:6])&&((crTRi[sCPU0_ID] & Mask1_bit6)&&(crEVi[sCPU1_ID] & Mask1_bit6)))))) begin                                                                                                                    
                                  if(grEv_select_sCPU[sCPU1_ID] == 3'b111) begin
                                       grEv_select_sCPU[sCPU1_ID] <= 3'b010;                    
                                       crEVi[sCPU1_ID] <= crEVi[sCPU1_ID] | 32'h00000080;
                                       crTRi[sCPU1_ID] <= crTRi[sCPU1_ID] | 32'h00000080;
                                       PC_nHSE_Out <= EXC_Vector_Base_Reset_T1;                 
                                       PC_nHSE_Sel <= 1'b1;
                                       Inhibit_Context_Switch  <= 1'b0;                
                                  end
                                  else begin
                                       PC_nHSE_Sel <= 1'b0;
                                       if((Reg_Write_nHSE_WB==1)&(WB_OpCode==Op_Type_CP2)&(WB_Rs==Rs_Type_CTC2)&((WB_Immediate == 16'h0001)&((Write_Data_WB&32'h00000080)== 32'h00000000)))
                                           grEv_select_sCPU[sCPU1_ID] <= 3'b111;
                                  end                                                                                                                                           
                          end
                          
                          else if(((crTRi[sCPU1_ID] & Mask1_bit3)&&(crEVi[sCPU1_ID] & Mask1_bit3))&&
                                (~(((crEPRi1[14:12]<crEPRi1[11:9])&&((crTRi[sCPU1_ID] & Mask1_bit4)&&(crEVi[sCPU1_ID] & Mask1_bit4)))|
                                ((crEPRi1[17:15]<crEPRi1[11:9])&&((crTRi[sCPU1_ID] & Mask1_bit5)&&(crEVi[sCPU1_ID] & Mask1_bit5)))|
                                ((crEPRi1[20:18]<crEPRi1[11:9])&&((crTRi[sCPU1_ID] & Mask1_bit6)&&(crEVi[sCPU1_ID] & Mask1_bit6)))))) begin                                                                                                                    
                                  if(grEv_select_sCPU[sCPU1_ID] == 3'b111) begin
                                       grEv_select_sCPU[sCPU1_ID] <= 3'b011;                    
                                       crEVi[sCPU1_ID] <= crEVi[sCPU1_ID] | 32'h00000080;
                                       crTRi[sCPU1_ID] <= crTRi[sCPU1_ID] | 32'h00000080;
                                       PC_nHSE_Out <= EXC_Vector_Base_Reset_T1;                
                                       PC_nHSE_Sel <= 1'b1;
                                       Inhibit_Context_Switch  <= 1'b0;               
                                  end 
                                  else begin
                                       PC_nHSE_Sel <= 1'b0;
                                       if((Reg_Write_nHSE_WB==1)&(WB_OpCode==Op_Type_CP2)&(WB_Rs==Rs_Type_CTC2)&((WB_Immediate == 16'h0001)&((Write_Data_WB&32'h00000080)== 32'h00000000)))
                                           grEv_select_sCPU[sCPU1_ID] <= 3'b111;
                                  end                                                                                                                                          
                          end
                          
                          else if(((crTRi[sCPU1_ID] & Mask1_bit4)&&(crEVi[sCPU1_ID] & Mask1_bit4))&&
                              (~((crEPRi1[17:15]<crEPRi1[14:12])&&((crTRi[sCPU1_ID] & Mask1_bit5)&&(crEVi[sCPU1_ID] & Mask1_bit5)))|
                              ((crEPRi1[20:18]<crEPRi1[14:12])&&((crTRi[sCPU1_ID] & Mask1_bit6)&&(crEVi[sCPU1_ID] & Mask1_bit6))))) begin
                                  
                                  for(i_INT1=NR_INT-1;i_INT1>=0;i_INT1=i_INT1-1) begin
                                      if((grINT_IDi[i_INT1] == sCPU1_ID)) begin    
                                          if(grEv_select_sCPU[sCPU1_ID] == 3'b111) begin
                                               grEv_select_sCPU[sCPU1_ID] <= 3'b100;          
                                               crEVi[sCPU1_ID] <= crEVi[sCPU1_ID] | 32'h00000080;
                                               crTRi[sCPU1_ID] <= crTRi[sCPU1_ID] | 32'h00000080;
                                               if(grInt_select_sCPU[sCPU1_ID] == 8'hFF)begin    
                                                  PC_nHSE_Out <= EXC_Vector_Base_INTi[i_INT1]; 
                                                  grInt_select_sCPU[sCPU1_ID] <= i_INT1;       
                                                  PC_nHSE_Sel <= 1'b1;                           
                                                  Inhibit_Context_Switch  <= 1'b0; 
                                               end
                                           end
                                           else begin
                                               PC_nHSE_Sel <= 1'b0;
                                                  if((Reg_Write_nHSE_WB==1)&(WB_OpCode==Op_Type_CP2)&(WB_Rs==Rs_Type_CTC2)&((WB_Immediate == 16'h0001)&((Write_Data_WB&32'h00000080)== 32'h00000000))) begin
                                                  grInt_select_sCPU[sCPU1_ID] <= 8'hFF;
                                                  grEv_select_sCPU[sCPU1_ID] <= 3'b111;
                                                                                                 
                                               end                                                            
                                          end                                        
                                      end                                                                 
                                  end //for                                                             
                          end 
                          
                          else if(((crTRi[sCPU1_ID] & Mask1_bit5)&&(crEVi[sCPU1_ID] & Mask1_bit5))&&
                              (~((crEPRi1[20:18]<crEPRi1[17:15])&&((crTRi[sCPU1_ID] & Mask1_bit6)&&(crEVi[sCPU1_ID] & Mask1_bit6))))) begin
                                  
                                  if(grEv_select_sCPU[sCPU1_ID] == 3'b111) begin
                                      grEv_select_sCPU[sCPU1_ID] <= 3'b101;                     
                                      crEVi[sCPU1_ID] <= crEVi[sCPU1_ID] | 32'h00000080;
                                      crTRi[sCPU1_ID] <= crTRi[sCPU1_ID] | 32'h00000080;
                                      PC_nHSE_Out <= EXC_Vector_Base_EMF1;                      
                                      PC_nHSE_Sel <= 1'b1; 
                                      Inhibit_Context_Switch  <= 1'b0;            
                                  end
                                  else begin
                                       PC_nHSE_Sel <= 1'b0;
                                       if((Reg_Write_nHSE_WB==1)&(WB_OpCode==Op_Type_CP2)&(WB_Rs==Rs_Type_CTC2)&((WB_Immediate == 16'h0001)&((Write_Data_WB&32'h00000080)== 32'h00000000)))
                                           grEv_select_sCPU[sCPU1_ID] <= 3'b111;
                                  end                                                                                                         
                          end //if mutex
                                                 
                          else if((crTRi[sCPU1_ID] & Mask1_bit6)&&(crEVi[sCPU1_ID] & Mask1_bit6)) begin
                                  //tratare ev. de sinc.
                                  if(grEv_select_sCPU[1] == 3'b111) begin
                                       grEv_select_sCPU[1] <= 3'b110;                           
                                       crEVi[sCPU1_ID] <= crEVi[sCPU1_ID] | 32'h00000080;
                                       crTRi[sCPU1_ID] <= crTRi[sCPU1_ID] | 32'h00000080;
                                       PC_nHSE_Out <= EXC_Vector_Base_ERF1;                    
                                       PC_nHSE_Sel <= 1'b1;
                                       Inhibit_Context_Switch  <= 1'b0;                
                                  end
                                  else begin
                                       PC_nHSE_Sel <= 1'b0;
                                       if((Reg_Write_nHSE_WB==1)&(WB_OpCode==Op_Type_CP2)&(WB_Rs==Rs_Type_CTC2)&((WB_Immediate == 16'h0001)&((Write_Data_WB&32'h00000080)== 32'h00000000)))
                                           grEv_select_sCPU[sCPU1_ID] <= 3'b111;
                                  end                                                                                                         
                          end //if ev sinc                        
                      end
              FSM_sCPU2:  begin
                          nHSE_sCPUi_Select <= sCPU2_ID; 
                          nHSE_EN_sCPUi <= (cr0MSTOP & Mask1_bit2) ? ENABLE : DISABLE;                         
                          
                          if(((crTRi[sCPU2_ID] & Mask1_bit0)&&(crEVi[sCPU2_ID] & Mask1_bit0)) &&
                              (~(((crEPRi2[ 5: 3]<crEPRi2[2:0])&&((crTRi[sCPU2_ID] & Mask1_bit1)&&(crEVi[sCPU2_ID] & Mask1_bit1)))|
                                ((crEPRi2[ 8: 6]<crEPRi2[2:0])&&((crTRi[sCPU2_ID] & Mask1_bit2)&&(crEVi[sCPU2_ID] & Mask1_bit2)))|
                                ((crEPRi2[11: 9]<crEPRi2[2:0])&&((crTRi[sCPU2_ID] & Mask1_bit3)&&(crEVi[sCPU2_ID] & Mask1_bit3)))| 
                                ((crEPRi2[14:12]<crEPRi2[2:0])&&((crTRi[sCPU2_ID] & Mask1_bit4)&&(crEVi[sCPU2_ID] & Mask1_bit4)))|
                                ((crEPRi2[17:15]<crEPRi2[2:0])&&((crTRi[sCPU2_ID] & Mask1_bit5)&&(crEVi[sCPU2_ID] & Mask1_bit5)))|
                                ((crEPRi2[20:18]<crEPRi2[2:0])&&((crTRi[sCPU2_ID] & Mask1_bit6)&&(crEVi[sCPU2_ID] & Mask1_bit6)))))) begin
                                  
                                  if(grEv_select_sCPU[sCPU2_ID] == 3'b111) begin
                                       grEv_select_sCPU[sCPU2_ID] <= 3'b000;                     
                                       crEVi[sCPU2_ID] <= crEVi[sCPU2_ID] | 32'h00000080; 
                                       crTRi[sCPU2_ID] <= crTRi[sCPU2_ID] | 32'h00000080;                                      
                                       PC_nHSE_Out <= EXC_Vector_Base_Reset_T2;
                                       PC_nHSE_Sel <= 1'b1; 
                                       Inhibit_Context_Switch  <= 1'b0;               
                                  end
                                  else begin
                                       PC_nHSE_Sel <= 1'b0;
                                       if((Reg_Write_nHSE_WB==1)&(WB_OpCode==Op_Type_CP2)&(WB_Rs==Rs_Type_CTC2)&((WB_Immediate == 16'h0001)&((Write_Data_WB&32'h00000080)== 32'h00000000)))
                                           grEv_select_sCPU[sCPU2_ID] <= 3'b111;
                                  end
                          end
                          
                          else if(((crTRi[sCPU2_ID] & Mask1_bit1)&&(crEVi[sCPU2_ID] & Mask1_bit1))&&
                                (~(((crEPRi2[ 8: 6]<crEPRi2[5:3])&&((crTRi[sCPU2_ID] & Mask1_bit2)&&(crEVi[sCPU2_ID] & Mask1_bit2)))|
                                ((crEPRi2[11: 9]<crEPRi2[5:3])&&((crTRi[sCPU2_ID] & Mask1_bit3)&&(crEVi[sCPU2_ID] & Mask1_bit3)))| 
                                ((crEPRi2[14:12]<crEPRi2[5:3])&&((crTRi[sCPU2_ID] & Mask1_bit4)&&(crEVi[sCPU2_ID] & Mask1_bit4)))|
                                ((crEPRi2[17:15]<crEPRi2[5:3])&&((crTRi[sCPU2_ID] & Mask1_bit5)&&(crEVi[sCPU2_ID] & Mask1_bit5)))|
                                ((crEPRi2[20:18]<crEPRi2[5:3])&&((crTRi[sCPU2_ID] & Mask1_bit6)&&(crEVi[sCPU2_ID] & Mask1_bit6)))))) begin                                                                                                                    
                                  if(grEv_select_sCPU[sCPU2_ID] == 3'b111) begin
                                       grEv_select_sCPU[sCPU2_ID] <= 3'b001;                    
                                       crEVi[sCPU2_ID] <= crEVi[sCPU2_ID] | 32'h00000080;
                                       crTRi[sCPU2_ID] <= crTRi[sCPU2_ID] | 32'h00000080;
                                       PC_nHSE_Out <= EXC_Vector_Base_Reset_T2;                 
                                       PC_nHSE_Sel <= 1'b1;  
                                       Inhibit_Context_Switch  <= 1'b0;              
                                  end
                                  else begin
                                       PC_nHSE_Sel <= 1'b0;
                                       if((Reg_Write_nHSE_WB==1)&(WB_OpCode==Op_Type_CP2)&(WB_Rs==Rs_Type_CTC2)&((WB_Immediate == 16'h0001)&((Write_Data_WB&32'h00000080)== 32'h00000000)))
                                           grEv_select_sCPU[sCPU2_ID] <= 3'b111;
                                  end
                                                                 
                          end 
                          
                          else if(((crTRi[sCPU2_ID] & Mask1_bit2)&&(crEVi[sCPU2_ID] & Mask1_bit2))&&
                                (~(((crEPRi2[11: 9]<crEPRi2[8:6])&&((crTRi[sCPU2_ID] & Mask1_bit3)&&(crEVi[sCPU2_ID] & Mask1_bit3)))| 
                                ((crEPRi2[14:12]<crEPRi2[8:6])&&((crTRi[sCPU2_ID] & Mask1_bit4)&&(crEVi[sCPU2_ID] & Mask1_bit4)))|
                                ((crEPRi2[17:15]<crEPRi2[8:6])&&((crTRi[sCPU2_ID] & Mask1_bit5)&&(crEVi[sCPU2_ID] & Mask1_bit5)))|
                                ((crEPRi2[20:18]<crEPRi2[8:6])&&((crTRi[sCPU2_ID] & Mask1_bit6)&&(crEVi[sCPU2_ID] & Mask1_bit6)))))) begin                                                                                                                    
                                  if(grEv_select_sCPU[sCPU2_ID] == 3'b111) begin
                                       grEv_select_sCPU[sCPU2_ID] <= 3'b010;                    
                                       crEVi[sCPU2_ID] <= crEVi[sCPU2_ID] | 32'h00000080;
                                       crTRi[sCPU2_ID] <= crTRi[sCPU2_ID] | 32'h00000080;
                                       PC_nHSE_Out <= EXC_Vector_Base_Reset_T2;                 
                                       PC_nHSE_Sel <= 1'b1;
                                       Inhibit_Context_Switch  <= 1'b0;                
                                  end
                                  else begin
                                       PC_nHSE_Sel <= 1'b0;
                                       if((Reg_Write_nHSE_WB==1)&(WB_OpCode==Op_Type_CP2)&(WB_Rs==Rs_Type_CTC2)&((WB_Immediate == 16'h0001)&((Write_Data_WB&32'h00000080)== 32'h00000000)))
                                           grEv_select_sCPU[sCPU2_ID] <= 3'b111;
                                  end
                               
                          end
                          
                          else if(((crTRi[sCPU2_ID] & Mask1_bit3)&&(crEVi[sCPU2_ID] & Mask1_bit3))&&
                                (~(((crEPRi2[14:12]<crEPRi2[11:9])&&((crTRi[sCPU2_ID] & Mask1_bit4)&&(crEVi[sCPU2_ID] & Mask1_bit4)))|
                                ((crEPRi2[17:15]<crEPRi2[11:9])&&((crTRi[sCPU2_ID] & Mask1_bit5)&&(crEVi[sCPU2_ID] & Mask1_bit5)))|
                                ((crEPRi2[20:18]<crEPRi2[11:9])&&((crTRi[sCPU2_ID] & Mask1_bit6)&&(crEVi[sCPU2_ID] & Mask1_bit6)))))) begin                                                                                                                    
                                  if(grEv_select_sCPU[sCPU2_ID] == 3'b111) begin
                                       grEv_select_sCPU[sCPU2_ID] <= 3'b011;                    
                                       crEVi[sCPU2_ID] <= crEVi[sCPU2_ID] | 32'h00000080;
                                       crTRi[sCPU2_ID] <= crTRi[sCPU2_ID] | 32'h00000080;
                                       PC_nHSE_Out <= EXC_Vector_Base_Reset_T2;                
                                       PC_nHSE_Sel <= 1'b1; 
                                       Inhibit_Context_Switch  <= 1'b0;               
                                  end
                                  else begin
                                       PC_nHSE_Sel <= 1'b0;
                                       if((Reg_Write_nHSE_WB==1)&(WB_OpCode==Op_Type_CP2)&(WB_Rs==Rs_Type_CTC2)&((WB_Immediate == 16'h0001)&((Write_Data_WB&32'h00000080)== 32'h00000000)))
                                           grEv_select_sCPU[sCPU2_ID] <= 3'b111;
                                  end
                               
                          end
                         
                          else if(((crTRi[sCPU2_ID] & Mask1_bit4)&&(crEVi[sCPU2_ID] & Mask1_bit4))&&
                              (~((crEPRi2[17:15]<crEPRi2[14:12])&&((crTRi[sCPU2_ID] & Mask1_bit5)&&(crEVi[sCPU2_ID] & Mask1_bit5)))|
                              ((crEPRi2[20:18]<crEPRi2[14:12])&&((crTRi[sCPU2_ID] & Mask1_bit6)&&(crEVi[sCPU2_ID] & Mask1_bit6))))) begin
                                                                 
                                  for(i_INT2=NR_INT-1;i_INT2>=0;i_INT2=i_INT2-1) begin
                                      if((grINT_IDi[i_INT2] == sCPU2_ID)) begin 
                                          if(grEv_select_sCPU[sCPU2_ID] == 3'b111) begin
                                               grEv_select_sCPU[sCPU2_ID] <= 3'b100;            
                                               crEVi[sCPU2_ID] <= crEVi[sCPU2_ID] | 32'h00000080;
                                               crTRi[sCPU2_ID] <= crTRi[sCPU2_ID] | 32'h00000080;
                                               if(grInt_select_sCPU[sCPU2_ID] == 8'hFF)begin   
                                                   PC_nHSE_Out <= EXC_Vector_Base_INTi[i_INT2];  
                                                   grInt_select_sCPU[sCPU2_ID] <= i_INT2;        
                                                   PC_nHSE_Sel <= 1'b1;                            
                                                   Inhibit_Context_Switch  <= 1'b0;
                                               end
                                           end
                                           else begin
                                               PC_nHSE_Sel <= 1'b0;
                                               if((Reg_Write_nHSE_WB==1)&(WB_OpCode==Op_Type_CP2)&(WB_Rs==Rs_Type_CTC2)&((WB_Immediate == 16'h0001)&((Write_Data_WB&32'h00000080)== 32'h00000000))) begin
                                                   grInt_select_sCPU[sCPU2_ID] <= 8'hFF;
                                                   grEv_select_sCPU[sCPU2_ID] <= 3'b111;
                                                                                                           
                                               end                   
                                           end                                        
                                      end                                                                 
                                  end //for                                                               
                          end //if
                         
                          else if(((crTRi[sCPU2_ID] & Mask1_bit5)&&(crEVi[sCPU2_ID] & Mask1_bit5))&&
                              (~((crEPRi2[20:18]<crEPRi2[17:15])&&((crTRi[sCPU2_ID] & Mask1_bit6)&&(crEVi[sCPU2_ID] & Mask1_bit6))))) begin
                                 
                                  if(grEv_select_sCPU[sCPU2_ID] == 3'b111) begin
                                      grEv_select_sCPU[sCPU2_ID] <= 3'b101;                     
                                      crEVi[sCPU2_ID] <= crEVi[sCPU2_ID] | 32'h00000080;
                                      crTRi[sCPU2_ID] <= crTRi[sCPU2_ID] | 32'h00000080;
                                      PC_nHSE_Out <= EXC_Vector_Base_EMF2;                      
                                      PC_nHSE_Sel <= 1'b1;           
                                  end
                                  else begin
                                       PC_nHSE_Sel <= 1'b0;
                                       if((Reg_Write_nHSE_WB==1)&(WB_OpCode==Op_Type_CP2)&(WB_Rs==Rs_Type_CTC2)&((WB_Immediate == 16'h0001)&((Write_Data_WB&32'h00000080)== 32'h00000000)))
                                           grEv_select_sCPU[sCPU2_ID] <= 3'b111;
                                  end                                                               
                          end //if mutex
                                                  
                          else if((crTRi[sCPU2_ID] & Mask1_bit6)&&(crEVi[sCPU2_ID] & Mask1_bit6)) begin
                                  // ev.  sinc.
                                  if(grEv_select_sCPU[sCPU2_ID] == 3'b111) begin
                                       grEv_select_sCPU[sCPU2_ID] <= 3'b110;                   
                                       crEVi[sCPU2_ID] <= crEVi[sCPU2_ID] | 32'h00000080;
                                       crTRi[sCPU2_ID] <= crTRi[sCPU2_ID] | 32'h00000080;
                                       PC_nHSE_Out <= EXC_Vector_Base_ERF2;                    
                                       PC_nHSE_Sel <= 1'b1;
                                       Inhibit_Context_Switch  <= 1'b0;                
                                  end
                                  else begin
                                       PC_nHSE_Sel <= 1'b0;
                                       if((Reg_Write_nHSE_WB==1)&(WB_OpCode==Op_Type_CP2)&(WB_Rs==Rs_Type_CTC2)&((WB_Immediate == 16'h0001)&((Write_Data_WB&32'h00000080)== 32'h00000000)))
                                           grEv_select_sCPU[sCPU2_ID] <= 3'b111;
                                  end                                
                          end //if  sinc                           
                      end
              FSM_sCPU3:  begin
                          nHSE_sCPUi_Select <= sCPU3_ID; 
                          nHSE_EN_sCPUi <= (cr0MSTOP & Mask1_bit3) ? ENABLE : DISABLE;                                  
                          
                          if(((crTRi[sCPU3_ID] & Mask1_bit0)&&(crEVi[sCPU3_ID] & Mask1_bit0)) &&
                              (~(((crEPRi3[ 5: 3]<crEPRi3[2:0])&&((crTRi[sCPU3_ID] & Mask1_bit1)&&(crEVi[sCPU3_ID] & Mask1_bit1)))|
                                ((crEPRi3[ 8: 6]<crEPRi3[2:0])&&((crTRi[sCPU3_ID] & Mask1_bit2)&&(crEVi[sCPU3_ID] & Mask1_bit2)))|
                                ((crEPRi3[11: 9]<crEPRi3[2:0])&&((crTRi[sCPU3_ID] & Mask1_bit3)&&(crEVi[sCPU3_ID] & Mask1_bit3)))| 
                                ((crEPRi3[14:12]<crEPRi3[2:0])&&((crTRi[sCPU3_ID] & Mask1_bit4)&&(crEVi[sCPU3_ID] & Mask1_bit4)))|
                                ((crEPRi3[17:15]<crEPRi3[2:0])&&((crTRi[sCPU3_ID] & Mask1_bit5)&&(crEVi[sCPU3_ID] & Mask1_bit5)))|
                                ((crEPRi3[20:18]<crEPRi3[2:0])&&((crTRi[sCPU3_ID] & Mask1_bit6)&&(crEVi[sCPU3_ID] & Mask1_bit6)))))) begin
                                 
                                  if(grEv_select_sCPU[sCPU3_ID] == 3'b111) begin
                                       grEv_select_sCPU[sCPU3_ID] <= 3'b000;                    
                                       crEVi[sCPU3_ID] <= crEVi[sCPU3_ID] | 32'h00000080;  
                                       crTRi[sCPU3_ID] <= crTRi[sCPU3_ID] | 32'h00000080;                                     
                                       PC_nHSE_Out <= EXC_Vector_Base_Reset_T3;
                                       PC_nHSE_Sel <= 1'b1;
                                       Inhibit_Context_Switch  <= 1'b0;                                                      
                                  end
                                  else begin
                                       PC_nHSE_Sel <= 1'b0;
                                       if((Reg_Write_nHSE_WB==1)&(WB_OpCode==Op_Type_CP2)&(WB_Rs==Rs_Type_CTC2)&((WB_Immediate == 16'h0001)&((Write_Data_WB&32'h00000080)== 32'h00000000)))
                                           grEv_select_sCPU[sCPU3_ID] <= 3'b111;
                                  end
                          end
                        
                          else if(((crTRi[sCPU3_ID] & Mask1_bit1)&&(crEVi[sCPU3_ID] & Mask1_bit1))&&
                                (~(((crEPRi3[ 8: 6]<crEPRi3[5:3])&&((crTRi[sCPU3_ID] & Mask1_bit2)&&(crEVi[sCPU3_ID] & Mask1_bit2)))|
                                ((crEPRi3[11: 9]<crEPRi3[5:3])&&((crTRi[sCPU3_ID] & Mask1_bit3)&&(crEVi[sCPU3_ID] & Mask1_bit3)))| 
                                ((crEPRi3[14:12]<crEPRi3[5:3])&&((crTRi[sCPU3_ID] & Mask1_bit4)&&(crEVi[sCPU3_ID] & Mask1_bit4)))|
                                ((crEPRi3[17:15]<crEPRi3[5:3])&&((crTRi[sCPU3_ID] & Mask1_bit5)&&(crEVi[sCPU3_ID] & Mask1_bit5)))|
                                ((crEPRi3[20:18]<crEPRi3[5:3])&&((crTRi[sCPU3_ID] & Mask1_bit6)&&(crEVi[sCPU3_ID] & Mask1_bit6)))))) begin                                                                                                                    
                                  if(grEv_select_sCPU[sCPU3_ID] == 3'b111) begin
                                       grEv_select_sCPU[sCPU3_ID] <= 3'b001;                    
                                       crEVi[sCPU3_ID] <= crEVi[sCPU3_ID] | 32'h00000080;
                                       crTRi[sCPU3_ID] <= crTRi[sCPU3_ID] | 32'h00000080;
                                       PC_nHSE_Out <= EXC_Vector_Base_Reset_T3;                 
                                       PC_nHSE_Sel <= 1'b1;
                                       Inhibit_Context_Switch  <= 1'b0;                
                                  end
                                  else begin
                                       PC_nHSE_Sel <= 1'b0;
                                       if((Reg_Write_nHSE_WB==1)&(WB_OpCode==Op_Type_CP2)&(WB_Rs==Rs_Type_CTC2)&((WB_Immediate == 16'h0001)&((Write_Data_WB&32'h00000080)== 32'h00000000)))
                                           grEv_select_sCPU[sCPU3_ID] <= 3'b111;
                                  end                                
                          end 
                         
                          else if(((crTRi[sCPU3_ID] & Mask1_bit2)&&(crEVi[sCPU3_ID] & Mask1_bit2))&&
                                (~(((crEPRi3[11: 9]<crEPRi3[8:6])&&((crTRi[sCPU3_ID] & Mask1_bit3)&&(crEVi[sCPU3_ID] & Mask1_bit3)))| 
                                ((crEPRi3[14:12]<crEPRi3[8:6])&&((crTRi[sCPU3_ID] & Mask1_bit4)&&(crEVi[sCPU3_ID] & Mask1_bit4)))|
                                ((crEPRi3[17:15]<crEPRi3[8:6])&&((crTRi[sCPU3_ID] & Mask1_bit5)&&(crEVi[sCPU3_ID] & Mask1_bit5)))|
                                ((crEPRi3[20:18]<crEPRi3[8:6])&&((crTRi[sCPU3_ID] & Mask1_bit6)&&(crEVi[sCPU3_ID] & Mask1_bit6)))))) begin                                                                                                                    
                                  if(grEv_select_sCPU[sCPU3_ID] == 3'b111) begin
                                       grEv_select_sCPU[sCPU3_ID] <= 3'b010;                    
                                       crEVi[sCPU3_ID] <= crEVi[sCPU3_ID] | 32'h00000080;
                                       crTRi[sCPU3_ID] <= crTRi[sCPU3_ID] | 32'h00000080;
                                       PC_nHSE_Out <= EXC_Vector_Base_Reset_T3;                 
                                       PC_nHSE_Sel <= 1'b1; 
                                       Inhibit_Context_Switch  <= 1'b0;               
                                  end
                                  else begin
                                       PC_nHSE_Sel <= 1'b0;
                                       if((Reg_Write_nHSE_WB==1)&(WB_OpCode==Op_Type_CP2)&(WB_Rs==Rs_Type_CTC2)&((WB_Immediate == 16'h0001)&((Write_Data_WB&32'h00000080)== 32'h00000000)))
                                           grEv_select_sCPU[sCPU3_ID] <= 3'b111;
                                  end                                
                          end
                          
                          else if(((crTRi[sCPU3_ID] & Mask1_bit3)&&(crEVi[sCPU3_ID] & Mask1_bit3))&&
                                (~(((crEPRi3[14:12]<crEPRi3[11:9])&&((crTRi[sCPU3_ID] & Mask1_bit4)&&(crEVi[sCPU3_ID] & Mask1_bit4)))|
                                ((crEPRi3[17:15]<crEPRi3[11:9])&&((crTRi[sCPU3_ID] & Mask1_bit5)&&(crEVi[sCPU3_ID] & Mask1_bit5)))|
                                ((crEPRi3[20:18]<crEPRi3[11:9])&&((crTRi[sCPU3_ID] & Mask1_bit6)&&(crEVi[sCPU3_ID] & Mask1_bit6)))))) begin                                                                                                                    
                                  if(grEv_select_sCPU[sCPU3_ID] == 3'b111) begin
                                       grEv_select_sCPU[sCPU3_ID] <= 3'b011;                    
                                       crEVi[sCPU3_ID] <= crEVi[sCPU3_ID] | 32'h00000080;
                                       crTRi[sCPU3_ID] <= crTRi[sCPU3_ID] | 32'h00000080;
                                       PC_nHSE_Out <= EXC_Vector_Base_Reset_T3;                 
                                       PC_nHSE_Sel <= 1'b1;
                                       Inhibit_Context_Switch  <= 1'b0;                
                                  end
                                  else begin
                                       PC_nHSE_Sel <= 1'b0;
                                       if((Reg_Write_nHSE_WB==1)&(WB_OpCode==Op_Type_CP2)&(WB_Rs==Rs_Type_CTC2)&((WB_Immediate == 16'h0001)&((Write_Data_WB&32'h00000080)== 32'h00000000)))
                                           grEv_select_sCPU[sCPU3_ID] <= 3'b111;
                                  end                                                                
                          end
                          
                          else if(((crTRi[sCPU3_ID] & Mask1_bit4)&&(crEVi[sCPU3_ID] & Mask1_bit4))&&
                              (~((crEPRi3[17:15]<crEPRi3[14:12])&&((crTRi[sCPU3_ID] & Mask1_bit5)&&(crEVi[sCPU3_ID] & Mask1_bit5)))|
                              ((crEPRi3[20:18]<crEPRi3[14:12])&&((crTRi[sCPU3_ID] & Mask1_bit6)&&(crEVi[sCPU3_ID] & Mask1_bit6))))) begin
                                 
                                  for(i_INT3=NR_INT-1;i_INT3>=0;i_INT3=i_INT3-1) begin
                                      if((grINT_IDi[i_INT3] == sCPU3_ID)) begin 
                                          if(grEv_select_sCPU[sCPU3_ID] == 3'b111) begin
                                               grEv_select_sCPU[sCPU3_ID] <= 3'b100;            
                                               crEVi[sCPU3_ID] <= crEVi[sCPU3_ID] | 32'h00000080;
                                               crTRi[sCPU3_ID] <= crTRi[sCPU3_ID] | 32'h00000080;
                                               if(grInt_select_sCPU[sCPU3_ID] == 8'hFF)begin     
                                                  PC_nHSE_Out <= EXC_Vector_Base_INTi[i_INT3];   
                                                  grInt_select_sCPU[sCPU3_ID] <= i_INT3;         
                                                  PC_nHSE_Sel <= 1'b1;                           
                                                  Inhibit_Context_Switch  <= 1'b0; 
                                               end
                                           end
                                           else begin
                                                PC_nHSE_Sel <= 1'b0;
                                                if((Reg_Write_nHSE_WB==1)&(WB_OpCode==Op_Type_CP2)&(WB_Rs==Rs_Type_CTC2)&((WB_Immediate == 16'h0001)&((Write_Data_WB&32'h00000080)== 32'h00000000))) begin
                                                    grInt_select_sCPU[sCPU3_ID] <= 8'hFF;
                                                    grEv_select_sCPU[sCPU3_ID] <= 3'b111;
                                                                                                           
                                                end                   
                                           end                                        
                                      end                                                                 
                                  end //for                           
                          end
                          // mutex
                          else if(((crTRi[sCPU3_ID] & Mask1_bit5)&&(crEVi[sCPU3_ID] & Mask1_bit5))&&
                              (~((crEPRi3[20:18]<crEPRi3[17:15])&&((crTRi[sCPU3_ID] & Mask1_bit6)&&(crEVi[sCPU3_ID] & Mask1_bit6))))) begin
                                  // mutex
                                  if(grEv_select_sCPU[sCPU3_ID] == 3'b111) begin
                                       grEv_select_sCPU[sCPU3_ID] <= 3'b101;                    
                                       crEVi[sCPU3_ID] <= crEVi[sCPU3_ID] | 32'h00000080;
                                       crTRi[sCPU3_ID] <= crTRi[sCPU3_ID] | 32'h00000080;
                                       PC_nHSE_Out <= EXC_Vector_Base_EMF3;                    
                                       PC_nHSE_Sel <= 1'b1;                                              
                                  end
                                  else begin
                                       PC_nHSE_Sel <= 1'b0;
                                       if((Reg_Write_nHSE_WB==1)&(WB_OpCode==Op_Type_CP2)&(WB_Rs==Rs_Type_CTC2)&((WB_Immediate == 16'h0001)&((Write_Data_WB&32'h00000080)== 32'h00000000)))
                                           grEv_select_sCPU[sCPU3_ID] <= 3'b111;
                                  end                                                                
                          end //if mutex
                          //                        
                          else if((crTRi[sCPU3_ID] & Mask1_bit6)&&(crEVi[sCPU3_ID] & Mask1_bit6)) begin
                                  //tratare ev. de sinc.
                                  if(grEv_select_sCPU[sCPU3_ID] == 3'b111) begin
                                       grEv_select_sCPU[sCPU3_ID] <= 3'b110;                    
                                       crEVi[sCPU3_ID] <= crEVi[sCPU3_ID] | 32'h00000080;
                                       crTRi[sCPU3_ID] <= crTRi[sCPU3_ID] | 32'h00000080;                                       
                                       PC_nHSE_Out <= EXC_Vector_Base_ERF3;                     
                                       PC_nHSE_Sel <= 1'b1; 
                                       Inhibit_Context_Switch  <= 1'b0;               
                                  end
                                  else begin
                                       PC_nHSE_Sel <= 1'b0;
                                       if((Reg_Write_nHSE_WB==1)&(WB_OpCode==Op_Type_CP2)&(WB_Rs==Rs_Type_CTC2)&((WB_Immediate == 16'h0001)&((Write_Data_WB&32'h00000080)== 32'h00000000)))
                                           grEv_select_sCPU[sCPU3_ID] <= 3'b111;
                                  end                                                                                                
                          end //if ev sinc                         
                      end
          endcase   
      end  //end reset   
 end//end always
/
//--------------------------------------------------------------------------------------------
    
    
    assign Wire_Mask1_bit_i[0]  = Mask1_bit0;    
    assign Wire_Mask1_bit_i[1]  = Mask1_bit1;    
    assign Wire_Mask1_bit_i[2]  = Mask1_bit2;    
    assign Wire_Mask1_bit_i[3]  = Mask1_bit3;    
    assign Wire_Mask1_bit_i[4]  = Mask1_bit4;    
    assign Wire_Mask1_bit_i[5]  = Mask1_bit5;    
    assign Wire_Mask1_bit_i[6]  = Mask1_bit6;    
    assign Wire_Mask1_bit_i[7]  = Mask1_bit7;    
    assign Wire_Mask1_bit_i[8]  = Mask1_bit8;    
    assign Wire_Mask1_bit_i[9]  = Mask1_bit9;    
    assign Wire_Mask1_bit_i[10] = Mask1_bit10;    
    assign Wire_Mask1_bit_i[11] = Mask1_bit11;    
    assign Wire_Mask1_bit_i[12] = Mask1_bit12;    
    assign Wire_Mask1_bit_i[13] = Mask1_bit13;    
    assign Wire_Mask1_bit_i[14] = Mask1_bit14;    
    assign Wire_Mask1_bit_i[15] = Mask1_bit15;    
    assign Wire_Mask1_bit_i[16] = Mask1_bit16;    
    assign Wire_Mask1_bit_i[17] = Mask1_bit17;    
    assign Wire_Mask1_bit_i[18] = Mask1_bit18;    
    assign Wire_Mask1_bit_i[19] = Mask1_bit19;    
    assign Wire_Mask1_bit_i[20] = Mask1_bit20;    
    assign Wire_Mask1_bit_i[21] = Mask1_bit21;    
    assign Wire_Mask1_bit_i[22] = Mask1_bit22;    
    assign Wire_Mask1_bit_i[23] = Mask1_bit23;    
    assign Wire_Mask1_bit_i[24] = Mask1_bit24;
    assign Wire_Mask1_bit_i[25] = Mask1_bit25;    
    assign Wire_Mask1_bit_i[26] = Mask1_bit26;    
    assign Wire_Mask1_bit_i[27] = Mask1_bit27;    
    assign Wire_Mask1_bit_i[28] = Mask1_bit28;    
    assign Wire_Mask1_bit_i[29] = Mask1_bit29;    
    assign Wire_Mask1_bit_i[30] = Mask1_bit30;    
    assign Wire_Mask1_bit_i[31] = Mask1_bit31;
    
    assign Wire_Mask0_bit_i[0]  = Mask0_bit0;    
    assign Wire_Mask0_bit_i[1]  = Mask0_bit1;    
    assign Wire_Mask0_bit_i[2]  = Mask0_bit2;    
    assign Wire_Mask0_bit_i[3]  = Mask0_bit3;    
    assign Wire_Mask0_bit_i[4]  = Mask0_bit4;    
    assign Wire_Mask0_bit_i[5]  = Mask0_bit5;    
    assign Wire_Mask0_bit_i[6]  = Mask0_bit6;    
    assign Wire_Mask0_bit_i[7]  = Mask0_bit7;    
    assign Wire_Mask0_bit_i[8]  = Mask0_bit8;    
    assign Wire_Mask0_bit_i[9]  = Mask0_bit9;    
    assign Wire_Mask0_bit_i[10] = Mask0_bit10;    
    assign Wire_Mask0_bit_i[11] = Mask0_bit11;    
    assign Wire_Mask0_bit_i[12] = Mask0_bit12;    
    assign Wire_Mask0_bit_i[13] = Mask0_bit13;    
    assign Wire_Mask0_bit_i[14] = Mask0_bit14;    
    assign Wire_Mask0_bit_i[15] = Mask0_bit15;    
    assign Wire_Mask0_bit_i[16] = Mask0_bit16;    
    assign Wire_Mask0_bit_i[17] = Mask0_bit17;    
    assign Wire_Mask0_bit_i[18] = Mask0_bit18;    
    assign Wire_Mask0_bit_i[19] = Mask0_bit19;    
    assign Wire_Mask0_bit_i[20] = Mask0_bit20;    
    assign Wire_Mask0_bit_i[21] = Mask0_bit21;    
    assign Wire_Mask0_bit_i[22] = Mask0_bit22;    
    assign Wire_Mask0_bit_i[23] = Mask0_bit23;    
    assign Wire_Mask0_bit_i[24] = Mask0_bit24;
    assign Wire_Mask0_bit_i[25] = Mask0_bit25;    
    assign Wire_Mask0_bit_i[26] = Mask0_bit26;    
    assign Wire_Mask0_bit_i[27] = Mask0_bit27;    
    assign Wire_Mask0_bit_i[28] = Mask0_bit28;    
    assign Wire_Mask0_bit_i[29] = Mask0_bit29;    
    assign Wire_Mask0_bit_i[30] = Mask0_bit30;    
    assign Wire_Mask0_bit_i[31] = Mask0_bit31;     
endmodule
